# Supplementary material for: 1-(6-Methyl-4-phenyl-2-sulfanyl­idene-1,2,3,4-tetrahydro­pyrimidin-5-yl)ethanone
Source: Acta Crystallogr Sect E Struct Rep Online. 2010 Aug 11;66(Pt 9):o2280. doi: 10.1107/S1600536810031296 (PMC3007977; doi:10.1107/S1600536810031296)
Supplement: Supplementary file 2 [file e-66-o2280-Isup2.hkl]

#
# h,k,l, Fc-squared, Fo-squared, sigma(Fo-squared) and status flag
#
data_I
_shelx_title ' tuabn1 in P 21/c C13H14N2OS Z=4  SIR2002'
_shelx_refln_list_code          4
_shelx_F_calc_maximum      215.85
_exptl_crystal_F_000       520.00
_reflns_d_resolution_high  0.7903
 
loop_
 _symmetry_equiv_pos_as_xyz
 'x, y, z'
 '-x, y+1/2, -z+1/2'
 '-x, -y, -z'
 'x, -y-1/2, z-1/2'
 
_cell_length_a     7.8849
_cell_length_b     7.2054
_cell_length_c    21.5550
_cell_angle_alpha  90.000
_cell_angle_beta   94.401
_cell_angle_gamma  90.000
 
_shelx_F_squared_multiplier     1.000
 
loop_
 _refln_index_h
 _refln_index_k
 _refln_index_l
 _refln_F_squared_calc
 _refln_F_squared_meas
 _refln_F_squared_sigma
 _refln_observed_status
   1   0   0     1460.37     1711.95      5.17 o
   2   0   0      859.43      926.26      5.57 o
   3   0   0       33.25       44.00      2.32 o
   4   0   0       21.13       22.05      2.38 o
   5   0   0     1862.30     1688.03     12.14 o
   6   0   0       79.58       65.83      4.02 o
   7   0   0        3.93        1.18      1.47 o
   8   0   0        0.55        2.48      0.90 o
   9   0   0       73.85       70.74      1.14 o
   1   1   0     2070.33     2471.13     21.44 o
   2   1   0        3.09        9.75      1.65 o
   3   1   0        0.32       26.50      2.12 o
   4   1   0       64.12       91.99      2.54 o
   5   1   0      233.01      230.54      3.98 o
   6   1   0      130.91      130.28      3.50 o
   7   1   0       54.49       69.20      1.82 o
   8   1   0        9.92        9.56      1.44 o
   9   1   0        3.57        6.34      0.99 o
   0   2   0      217.80      325.99      1.74 o
   1   2   0     1499.55     1928.16      7.17 o
   2   2   0      801.31      902.82      9.29 o
   3   2   0     2846.12     2999.96     11.59 o
   4   2   0      461.67      440.02      3.82 o
   5   2   0      233.08      230.19      4.25 o
   6   2   0      968.46      955.64      7.63 o
   7   2   0       31.83       36.58      3.13 o
   8   2   0      111.12      118.07      1.85 o
   9   2   0       13.87       14.56      1.04 o
   1   3   0     1374.10     1955.70     12.39 o
   2   3   0      231.29      327.90     28.74 o
   3   3   0       88.86      121.84      3.81 o
   4   3   0        1.41        4.81      1.70 o
   5   3   0       67.67       75.29      7.44 o
   6   3   0      184.51      177.34      3.65 o
   7   3   0       40.31       39.06      2.06 o
   8   3   0        2.67        2.79      1.13 o
   9   3   0        3.20        5.17      0.86 o
   0   4   0      754.13      984.26      8.38 o
   1   4   0      415.21      428.26      7.69 o
   2   4   0      145.30      122.72      2.42 o
   3   4   0      185.02      172.41      3.16 o
   4   4   0      451.39      491.18     10.24 o
   5   4   0     1391.10     1292.21     27.48 o
   6   4   0      228.15      187.80      8.94 o
   7   4   0       37.85       42.52      1.45 o
   8   4   0        3.88        4.27      0.72 o
   1   5   0        0.08        0.78      2.93 o
   2   5   0        2.69       11.97      2.78 o
   3   5   0      125.98      145.30      1.82 o
   4   5   0       11.03       69.38     28.78 o
   5   5   0       99.46       78.90      2.05 o
   6   5   0       30.96       22.22      1.50 o
   7   5   0       31.71       27.42      1.25 o
   8   5   0       25.36       29.78      1.36 o
   0   6   0      121.15      109.63      1.41 o
   1   6   0      952.90     1006.60      4.81 o
   2   6   0      602.71      620.65      3.41 o
   3   6   0      124.44      166.20      4.79 o
   4   6   0       32.12       93.45     31.88 o
   5   6   0        7.21        7.49      1.65 o
   6   6   0       30.79       33.90      1.54 o
   7   6   0       10.49       10.34      0.94 o
   1   7   0        2.14       26.11      4.82 o
   2   7   0        0.34       13.81      1.33 o
   3   7   0        3.92       44.52     14.64 o
   4   7   0       13.79       13.77      1.87 o
   5   7   0        9.77       12.57      1.65 o
   6   7   0        8.46       12.78      2.57 o
   0   8   0      273.79      338.35      3.99 o
   1   8   0       92.68       95.80      1.11 o
   2   8   0       36.96       46.72      1.21 o
   3   8   0        1.27       11.10      1.58 o
   4   8   0       42.20       53.28      1.49 o
  -9   1   1       26.18       24.83      1.10 o
  -8   1   1        8.55       16.60      1.53 o
  -7   1   1       17.17       39.17      1.80 o
  -6   1   1        6.31       15.11      2.57 o
  -5   1   1      219.77      214.42      7.04 o
  -4   1   1      127.77      119.47      3.06 o
  -3   1   1       39.98       50.50      1.66 o
  -2   1   1     3404.38     3197.04    126.49 o
  -1   1   1     4805.63     4636.30     86.80 o
   0   1   1      218.18      311.42      1.73 o
   1   1   1      780.24      883.26      4.02 o
   2   1   1      819.93      753.59     15.76 o
   3   1   1      862.03      807.84      4.00 o
   4   1   1        3.52       11.31      2.07 o
   5   1   1      165.01      147.05      5.29 o
   6   1   1        0.26        2.87      2.15 o
   7   1   1      112.76      125.56      2.09 o
   8   1   1       22.11       19.05      1.49 o
   9   1   1        6.28        5.82      0.70 o
  -9   2   1        1.88        4.51      1.01 o
  -8   2   1        3.20       16.65      1.43 o
  -7   2   1      111.77      110.40     12.46 o
  -6   2   1       16.42      193.41     20.60 o
  -5   2   1       21.96       40.00      2.93 o
  -4   2   1       24.42       63.27      6.93 o
  -3   2   1        1.94      612.76     30.85 o
  -2   2   1      656.92      736.02     10.48 o
  -1   2   1      175.61      273.24      3.10 o
   0   2   1     2183.46     3164.68      6.67 o
   1   2   1        3.60       48.66      2.10 o
   2   2   1     1011.89      988.82     15.49 o
   3   2   1      170.44      207.77      4.40 o
   4   2   1       97.53      124.39      3.62 o
   5   2   1      176.01      197.27      4.29 o
   6   2   1       20.95       46.26      5.35 o
   7   2   1       19.40       18.15      1.18 o
   8   2   1       31.74       42.28      2.30 o
   9   2   1        1.63        2.41      0.95 o
  -9   3   1        6.10       10.52      0.93 o
  -8   3   1        0.41        8.08      1.17 o
  -7   3   1       20.34       37.44      6.47 o
  -6   3   1      118.99      132.63      1.53 o
  -5   3   1       82.52       84.18      6.83 o
  -4   3   1      158.22      153.06      5.83 o
  -3   3   1      109.08      134.11      5.57 o
  -2   3   1     1097.80     1471.60     15.95 o
  -1   3   1      241.92      384.68      3.41 o
   0   3   1     1230.24     1852.90     54.00 o
   1   3   1      137.58      165.64     10.77 o
   2   3   1       10.71       25.36      1.57 o
   3   3   1      155.87      199.71      2.87 o
   4   3   1       25.90       34.95      2.15 o
   5   3   1       96.94       98.28      2.73 o
   6   3   1       16.56       12.67      1.54 o
   7   3   1        0.04        3.06      1.00 o
   8   3   1        0.31        0.15      0.78 o
   9   3   1        0.01        1.41      0.81 o
  -8   4   1        5.25       10.53      0.77 o
  -7   4   1       41.59       49.01      1.61 o
  -6   4   1        4.56       43.81      2.36 o
  -5   4   1        0.47      207.36     46.86 o
  -4   4   1        0.23       55.36      9.29 o
  -3   4   1       78.69      121.21      5.00 o
  -2   4   1        3.06        8.86      1.92 o
  -1   4   1        0.01       37.85     13.42 o
   0   4   1        8.21       41.63      5.97 o
   1   4   1       12.22        7.63      2.60 o
   2   4   1       59.97      105.07      2.38 o
   3   4   1       86.88      153.17      9.02 o
   4   4   1        7.93       26.80      3.65 o
   5   4   1      168.12      215.23      1.70 o
   6   4   1       40.64       40.46      1.95 o
   7   4   1       15.19       17.10      1.41 o
   8   4   1        0.39        5.00      1.00 o
  -8   5   1        0.78        5.64      0.54 o
  -7   5   1        2.08        4.91      0.80 o
  -6   5   1       54.14       48.90      1.68 o
  -5   5   1       55.57       51.36      1.80 o
  -4   5   1        0.64       69.12     31.85 o
  -3   5   1       68.24       95.55      3.14 o
  -2   5   1      133.70      157.87      3.07 o
  -1   5   1      136.78      167.57     10.40 o
   0   5   1      342.47      381.58      6.37 o
   1   5   1       75.09       57.82      3.85 o
   2   5   1       17.09       32.76      3.53 o
   3   5   1      145.87      195.56     14.96 o
   4   5   1      239.42      187.33     14.56 o
   5   5   1       17.37       15.96      1.71 o
   6   5   1        6.87        4.62      1.41 o
   7   5   1        7.33        6.79      1.17 o
   8   5   1        0.80        3.65      0.57 o
  -7   6   1        1.94        1.38      0.92 o
  -6   6   1        0.28        6.21      1.40 o
  -5   6   1       10.73        7.42      1.68 o
  -4   6   1       32.11      112.11     36.86 o
  -3   6   1        6.23       46.13      7.96 o
  -2   6   1      535.47      603.22      1.68 o
  -1   6   1       55.59      237.66      8.57 o
   0   6   1       58.07      104.40     10.25 o
   1   6   1       74.43      146.97      8.98 o
   2   6   1       22.52       63.15      8.33 o
   3   6   1      223.83      233.86      4.15 o
   4   6   1        3.16       76.04     37.25 o
   5   6   1        9.26       12.53      1.84 o
   6   6   1       39.63       43.13      1.57 o
   7   6   1        1.11        1.38      0.85 o
  -6   7   1        1.31        6.55      1.14 o
  -5   7   1        6.44       12.15      1.68 o
  -4   7   1        0.14        3.40      1.76 o
  -3   7   1       74.32       89.75      2.86 o
  -2   7   1       28.22       37.43      0.93 o
  -1   7   1      290.90      265.70      2.36 o
   0   7   1        4.92       16.73      2.54 o
   1   7   1        8.37        4.94      1.24 o
   2   7   1       26.64       27.55      2.16 o
   3   7   1       63.30       93.12     39.08 o
   4   7   1        0.57        0.79      1.80 o
   5   7   1       32.12       43.77      1.77 o
   6   7   1       20.69       30.32      0.75 o
  -4   8   1        1.91       13.00      1.25 o
  -3   8   1        0.04        5.56      0.96 o
  -2   8   1       10.47       29.36      1.18 o
  -1   8   1        0.56       20.87      1.24 o
   0   8   1        0.14       65.27      1.32 o
   1   8   1        6.26       17.00      1.69 o
   2   8   1        2.74        8.88      1.54 o
   3   8   1       18.91       38.02      1.83 o
   4   8   1        3.16       18.40      1.53 o
   0   9   1        3.55       66.91      0.85 o
  -9   0   2        6.12        8.61      0.97 o
  -8   0   2       30.31       20.20      1.31 o
  -6   0   2       48.55       55.30      3.89 o
  -5   0   2        6.63       61.78      3.64 o
  -4   0   2     1241.66     1334.47      9.76 o
  -3   0   2     9685.83     9401.47     21.77 o
  -2   0   2    46592.99    43671.45    146.59 o
  -1   0   2     3373.67     3096.54     26.11 o
   1   0   2     7871.13     8422.79     47.98 o
   2   0   2     2809.92     2875.74     37.98 o
   3   0   2     2253.40     2160.25     22.57 o
   4   0   2      166.82      140.55      3.48 o
   5   0   2        3.83        0.57      2.50 o
   6   0   2       41.06       44.44      3.75 o
   7   0   2      208.35      198.30      2.35 o
   8   0   2      207.88      206.42      2.26 o
   9   0   2       56.37       64.87      1.22 o
  -9   1   2       28.09       32.01      1.14 o
  -8   1   2      110.41      122.61     10.99 o
  -7   1   2      336.31      364.74      2.93 o
  -6   1   2       32.30       37.76      3.90 o
  -5   1   2       52.22       68.50      5.59 o
  -4   1   2      424.50      414.87     19.76 o
  -3   1   2     2432.96     2483.81    105.69 o
  -2   1   2     5249.35     5214.85     21.60 o
  -1   1   2      916.76     1069.11      2.39 o
   0   1   2     1374.86     1489.04      2.59 o
   1   1   2     9333.83    10314.89    350.90 o
   2   1   2      277.25      325.92      4.12 o
   3   1   2        7.78        8.08      1.15 o
   4   1   2      550.77      497.43      4.00 o
   5   1   2        0.43        2.76      1.86 o
   6   1   2      104.56      102.27      6.07 o
   7   1   2      161.86      164.32      7.36 o
   8   1   2       21.72       20.65      1.46 o
   9   1   2        1.67        1.11      0.72 o
  -9   2   2        9.23        9.14      1.04 o
  -8   2   2       11.22       22.16      3.26 o
  -7   2   2       16.47       31.16      1.16 o
  -6   2   2      335.73      495.55     21.26 o
  -5   2   2       96.92      115.75      3.75 o
  -4   2   2       72.14       75.10      3.09 o
  -3   2   2        1.94       18.88      1.80 o
  -2   2   2       87.47      111.09      1.56 o
  -1   2   2     2031.78     2661.18     18.97 o
   0   2   2     2959.97     4251.34      9.44 o
   1   2   2     2057.82     2352.63     41.78 o
   2   2   2       26.08       32.12      4.71 o
   3   2   2      808.74      831.05      5.38 o
   4   2   2     1412.98     1339.18     19.84 o
   5   2   2      865.72      828.65     14.98 o
   6   2   2      265.18      272.27      4.28 o
   7   2   2        1.30        1.92      0.93 o
   8   2   2       68.79       73.87      6.68 o
   9   2   2        6.79       10.07      0.93 o
  -9   3   2       38.02       49.68      1.09 o
  -8   3   2       58.37       64.43      5.26 o
  -7   3   2      175.50      166.42     13.33 o
  -6   3   2        9.52       49.64      6.08 o
  -5   3   2       46.09       58.85      3.46 o
  -4   3   2     1056.90     1075.89      8.69 o
  -3   3   2      514.83     1147.44    153.71 o
  -2   3   2     1016.37     1181.66     26.16 o
  -1   3   2        2.90        4.36      1.59 o
   0   3   2      208.21      253.79      3.67 o
   1   3   2      446.87      528.70     12.42 o
   2   3   2     2444.51     2693.65      9.78 o
   3   3   2      561.24      561.32     21.04 o
   4   3   2      138.58      120.46      8.95 o
   5   3   2       73.79       75.92      4.09 o
   6   3   2       13.96       15.43      1.53 o
   7   3   2       65.33       68.77      2.13 o
   8   3   2        4.05        3.99      1.34 o
   9   3   2        9.26        8.97      0.81 o
  -8   4   2       35.24       39.25      0.88 o
  -7   4   2      138.98      144.31      1.98 o
  -6   4   2      193.27      200.21      2.42 o
  -5   4   2        9.55      110.98     12.04 o
  -4   4   2       17.98       18.31      2.35 o
  -3   4   2       13.07       17.98      4.74 o
  -2   4   2       33.25       31.15      1.83 o
  -1   4   2      571.74      784.26    117.68 o
   0   4   2       61.11       50.72      3.13 o
   1   4   2       10.05        4.40      2.37 o
   2   4   2     1387.16     1399.61      9.79 o
   3   4   2     1929.55     1996.15     11.72 o
   4   4   2      319.03      309.21      6.37 o
   5   4   2      357.81      323.45      2.72 o
   6   4   2        6.81        8.63      0.97 o
   7   4   2       82.26       77.94      1.19 o
   8   4   2       67.54       69.06      1.21 o
  -8   5   2       20.74       29.64      0.92 o
  -7   5   2        3.84        6.36      0.81 o
  -6   5   2       51.10       53.95      1.71 o
  -5   5   2       15.67       17.91      1.51 o
  -4   5   2      343.67      227.29     50.10 o
  -3   5   2       85.82      110.19      1.36 o
  -2   5   2      239.25      271.29      3.72 o
  -1   5   2     1152.89     1405.69     12.19 o
   0   5   2       75.22       82.81      4.22 o
   1   5   2        9.41        6.62      2.91 o
   2   5   2      784.96      732.85      8.30 o
   3   5   2      540.58      556.61      4.71 o
   4   5   2      119.07       98.33      2.47 o
   5   5   2        9.51        9.32      1.57 o
   6   5   2        2.76        9.83      1.47 o
   7   5   2       14.23        9.55      1.12 o
   8   5   2       14.00       15.28      1.36 o
  -7   6   2        1.05        2.63      0.94 o
  -6   6   2        7.59       10.42      1.44 o
  -5   6   2        6.29        5.02      1.70 o
  -4   6   2      218.14      209.19      2.76 o
  -3   6   2      291.10      262.79      9.06 o
  -2   6   2       14.26      122.71      2.73 o
  -1   6   2      708.69      822.26      3.89 o
   0   6   2      489.13      530.55      6.47 o
   1   6   2      100.53      102.26      2.24 o
   2   6   2        4.63       15.49      2.57 o
   3   6   2       15.88       16.23      1.11 o
   4   6   2       51.65       54.31      1.68 o
   5   6   2      135.20      110.62      2.41 o
   6   6   2       48.81       41.69      1.57 o
   7   6   2        6.90        6.72      0.84 o
  -6   7   2       20.15       25.20      0.77 o
  -5   7   2       38.35       49.15      9.87 o
  -4   7   2       31.31       32.82      1.87 o
  -3   7   2       92.53      108.58      2.09 o
  -2   7   2       83.70      100.97      1.77 o
  -1   7   2      148.03      196.57      9.71 o
   0   7   2      101.45       91.94      1.01 o
   1   7   2        1.56        3.67      0.81 o
   2   7   2       38.40       35.84      0.96 o
   3   7   2        9.18       28.51      5.26 o
   5   7   2       77.88       98.64      1.85 o
   6   7   2        2.42        4.93      1.16 o
  -4   8   2        0.83        9.52      1.09 o
  -3   8   2       13.66       17.91      0.97 o
  -2   8   2      121.49      143.16      0.92 o
  -1   8   2       76.02       91.92      1.15 o
   0   8   2       21.22       35.82      0.96 o
   1   8   2        2.13        5.70      0.84 o
   2   8   2       32.01       32.08      2.80 o
   3   8   2       81.46      112.09      2.28 o
   4   8   2       90.99      107.44      1.87 o
   0   9   2        2.89       22.36      0.76 o
  -9   1   3        6.26       13.37      1.08 o
  -8   1   3        3.50       21.39      5.60 o
  -7   1   3        2.50       28.43      3.96 o
  -6   1   3      209.01      184.20      8.99 o
  -5   1   3      279.25      268.55      4.29 o
  -4   1   3      671.42      602.26      5.27 o
  -3   1   3      628.88      684.37     16.93 o
  -2   1   3      157.61      161.10      2.38 o
  -1   1   3       93.75      110.38      3.61 o
   0   1   3      445.28      413.56     10.90 o
   1   1   3     1232.47     1253.39     34.75 o
   2   1   3      286.77      266.48      7.51 o
   3   1   3      171.24      154.30      2.42 o
   4   1   3       12.59       12.52      1.38 o
   5   1   3       59.43       64.43      4.56 o
   6   1   3       33.92       30.05      1.88 o
   7   1   3        0.82        3.28      1.00 o
   8   1   3       72.90       71.41      6.53 o
   9   1   3        5.25        3.29      1.26 o
  -9   2   3        2.63        2.80      1.02 o
  -8   2   3        6.25       11.05      1.44 o
  -7   2   3        4.10       16.15      2.85 o
  -6   2   3        0.16       59.80      8.96 o
  -5   2   3        4.10        8.49      2.52 o
  -4   2   3       11.05       23.38      3.63 o
  -3   2   3      348.68      327.19      3.56 o
  -2   2   3      429.91      443.96      7.22 o
  -1   2   3       62.11       74.84      1.29 o
   0   2   3     1386.11     1477.49      3.76 o
   1   2   3      137.25      157.29      4.10 o
   2   2   3      417.49      427.55      3.80 o
   3   2   3       51.73       55.96      2.11 o
   4   2   3       81.55       96.60      3.50 o
   5   2   3       26.97       29.11      1.91 o
   6   2   3      171.56      154.94      1.91 o
   7   2   3        1.10        2.24      1.36 o
   8   2   3       47.17       52.02      5.05 o
   9   2   3        2.42        2.73      0.87 o
  -9   3   3       12.39       22.90      0.98 o
  -8   3   3        1.66       10.20      0.90 o
  -7   3   3       10.51       36.92      1.69 o
  -6   3   3      145.47      131.61      3.84 o
  -5   3   3       23.58       32.44      3.13 o
  -4   3   3        7.77       45.53     15.02 o
  -3   3   3       14.50       25.45      3.79 o
  -2   3   3      412.60      509.90      3.42 o
  -1   3   3        9.76       13.92      1.55 o
   0   3   3      798.57     1046.69     16.84 o
   1   3   3      224.07      262.53      2.39 o
   2   3   3      376.57      444.70     45.98 o
   3   3   3      263.35      323.14      4.61 o
   4   3   3       23.35       14.83      1.90 o
   5   3   3        6.82       11.43      2.90 o
   6   3   3       20.64       16.75      1.56 o
   7   3   3       13.09       19.85      1.02 o
   8   3   3       20.43       15.10      2.14 o
   9   3   3        0.47        2.52      0.74 o
  -8   4   3        1.67        5.37      0.79 o
  -7   4   3        1.81       18.32      1.49 o
  -6   4   3       14.49       27.26      1.68 o
  -5   4   3        6.63        7.67      1.75 o
  -4   4   3       22.51       17.07      3.10 o
  -3   4   3        3.56        2.06      1.80 o
  -2   4   3       65.58       85.35      2.49 o
  -1   4   3       23.07       35.96      1.77 o
   0   4   3       22.26       42.96      3.11 o
   1   4   3      117.42      159.35      4.00 o
   2   4   3       35.78       44.64      2.97 o
   3   4   3       44.31       46.88      3.02 o
   4   4   3        0.93       -1.49      2.89 o
   5   4   3       28.60       35.01      1.71 o
   6   4   3       23.99       22.55      2.02 o
   7   4   3       13.33       13.35      0.92 o
   8   4   3        0.88        3.63      0.94 o
  -8   5   3       34.94       41.98      0.95 o
  -7   5   3        4.06        4.90      0.82 o
  -6   5   3       23.24       27.93      2.20 o
  -5   5   3       33.49       29.21      1.56 o
  -4   5   3      194.90      181.24     19.15 o
  -3   5   3      178.53      171.30      7.32 o
  -2   5   3       12.88       23.10      1.99 o
  -1   5   3        6.83       14.91      3.66 o
   0   5   3       19.68       20.47      3.27 o
   1   5   3      187.17      189.01      5.11 o
   2   5   3      125.81      133.55      4.56 o
   3   5   3      167.49      157.83      2.65 o
   4   5   3        4.39        3.48      2.08 o
   5   5   3       10.25        8.59      1.57 o
   6   5   3       24.51       24.69      1.57 o
   7   5   3        6.90        6.57      1.05 o
   8   5   3        2.41        4.69      0.65 o
  -7   6   3        6.55        5.61      0.93 o
  -6   6   3       33.35       23.08      1.46 o
  -5   6   3       26.08       16.34      1.61 o
  -4   6   3       60.47       59.62      2.04 o
  -3   6   3       22.26       59.03     14.96 o
  -2   6   3       47.90       41.31      1.69 o
  -1   6   3      271.26      326.89      7.85 o
   0   6   3      467.87      470.13      6.90 o
   1   6   3       74.56       74.23      1.21 o
   2   6   3      122.69      115.81      1.38 o
   3   6   3       56.46       50.18      0.95 o
   4   6   3       76.97       74.36      1.43 o
   5   6   3        0.21        2.69      1.75 o
   6   6   3        8.23        6.70      1.32 o
   7   6   3        1.32        4.29      0.77 o
  -6   7   3        0.33        6.38      1.72 o
  -5   7   3       25.32       39.01      9.19 o
  -4   7   3        1.63        6.65      2.03 o
  -3   7   3       49.02       73.37      1.29 o
  -2   7   3       62.64       78.20      1.29 o
  -1   7   3      172.33      172.40      2.59 o
   0   7   3        0.13        5.52      0.90 o
   1   7   3       91.13       80.54      1.25 o
   2   7   3       36.14       42.96      1.20 o
   3   7   3        4.67       14.64      1.41 o
   5   7   3       10.72       18.74      1.74 o
   6   7   3       20.49       15.91      1.12 o
  -4   8   3        3.47        7.71      0.94 o
  -3   8   3       27.53       28.43      0.97 o
  -2   8   3        1.30       16.38      1.07 o
  -1   8   3        1.72       12.03      2.58 o
   0   8   3        0.21        1.65      0.87 o
   1   8   3       27.01       30.57      0.86 o
   2   8   3        2.59       22.69      7.89 o
   3   8   3        5.34       11.53      2.06 o
   4   8   3        0.00        5.72      1.60 o
   0   9   3        3.45       27.57      0.77 o
  -9   0   4        1.11        2.71      0.88 o
  -8   0   4       10.85       10.43      1.23 o
  -7   0   4       48.46       47.89      1.60 o
  -6   0   4      149.62      157.44      5.43 o
  -5   0   4      255.37      227.80      5.57 o
  -4   0   4     3576.00     3673.53     16.92 o
  -3   0   4     1223.31     1231.08      8.30 o
  -2   0   4     6442.23     6756.68     15.27 o
  -1   0   4     2471.77     2848.47     47.62 o
   0   0   4     1179.44     1192.68      4.71 o
   1   0   4     2332.36     2749.81      8.05 o
   2   0   4     1342.51     1279.62      6.89 o
   3   0   4      837.69      924.99     24.36 o
   4   0   4      188.23      157.35      3.94 o
   5   0   4       18.34       51.90      3.29 o
   6   0   4      249.04      244.50      2.10 o
   7   0   4       55.47       46.17      1.57 o
   8   0   4      138.20      145.36      1.98 o
   9   0   4        6.39        8.89      1.02 o
  -9   1   4       34.23       41.44      1.18 o
  -8   1   4       59.06       58.00      1.06 o
  -7   1   4       12.47       23.36      3.95 o
  -6   1   4       21.82       21.70      2.76 o
  -5   1   4     1206.89     1078.75     42.50 o
  -4   1   4     3491.82     3371.22    108.61 o
  -3   1   4       26.52       13.52      3.86 o
  -2   1   4     1344.06     1317.14      8.72 o
  -1   1   4     4662.87     5171.68     17.77 o
   0   1   4      519.72      463.50     14.40 o
   1   1   4     9713.31    10349.88     46.22 o
   2   1   4      695.51      673.95     32.38 o
   3   1   4      427.88      398.02      3.57 o
   4   1   4     1926.43     1824.39      8.26 o
   5   1   4      636.11      544.57      9.14 o
   6   1   4      181.28      172.27      5.99 o
   7   1   4      171.95      177.82     12.33 o
   8   1   4       22.91       26.20      2.50 o
   9   1   4       24.40       23.31      0.71 o
  -9   2   4        0.13        0.34      0.98 o
  -8   2   4        0.86        2.29      1.32 o
  -7   2   4       27.03       23.78      2.70 o
  -6   2   4      197.68      211.81      2.09 o
  -5   2   4      328.58      320.41      4.51 o
  -4   2   4      363.45      329.74      4.12 o
  -3   2   4       14.75       24.80      1.92 o
  -2   2   4      791.89      894.76      4.46 o
  -1   2   4        2.60        4.19      0.99 o
   0   2   4      502.13      497.39      3.45 o
   1   2   4      215.00      223.40      9.63 o
   2   2   4     1892.05     2135.27      8.04 o
   3   2   4      674.03      714.12      6.93 o
   4   2   4       71.27       60.72      2.34 o
   5   2   4       17.18       18.54      1.75 o
   6   2   4       54.87       56.45      1.71 o
   7   2   4       34.20       30.39      1.58 o
   8   2   4        7.48       11.96      1.38 o
   9   2   4        2.18        2.57      1.05 o
  -9   3   4       24.02       28.33      0.98 o
  -8   3   4       17.73       21.15      2.28 o
  -7   3   4       95.15      103.59      1.92 o
  -6   3   4       29.62       33.61      1.11 o
  -5   3   4      490.86      496.35     10.08 o
  -4   3   4      241.26      251.16      5.04 o
  -3   3   4      217.22      206.85     10.56 o
  -2   3   4      841.58      971.98     78.22 o
  -1   3   4      656.33      665.94     15.59 o
   0   3   4     3388.30     3787.45      8.96 o
   1   3   4     2561.69     2436.33      9.47 o
   2   3   4     2198.78     1845.68     10.33 o
   3   3   4      196.82      174.27      4.65 o
   4   3   4      325.91      288.74      5.74 o
   5   3   4       34.05       38.76      6.00 o
   6   3   4      209.32      191.49      2.43 o
   7   3   4      267.77      229.83      1.64 o
   8   3   4       19.86       20.53      2.59 o
   9   3   4       22.73       23.54      0.82 o
  -8   4   4        0.65        2.56      0.76 o
  -7   4   4       24.27       32.29      1.08 o
  -6   4   4       13.20       13.54      1.49 o
  -5   4   4      422.01      380.45      3.01 o
  -4   4   4        1.12       -3.05      3.05 o
  -3   4   4      132.87      137.79      7.71 o
  -2   4   4       16.27       22.94      2.27 o
  -1   4   4       40.06       52.25      1.91 o
   0   4   4        8.51        9.24      2.62 o
   1   4   4      438.97      431.94      5.84 o
   2   4   4      335.93      341.84      5.40 o
   3   4   4       32.76       37.59      2.85 o
   4   4   4       11.06       14.72      3.13 o
   5   4   4       95.19       89.91      1.97 o
   6   4   4        3.61        6.32      1.56 o
   7   4   4       20.63       22.60      0.90 o
   8   4   4        3.17        3.18      0.84 o
  -8   5   4        3.37        7.17      0.80 o
  -7   5   4       26.40       25.75      1.19 o
  -6   5   4       81.45       80.55      1.83 o
  -5   5   4       65.97       50.35      1.63 o
  -4   5   4      412.85      372.67      2.85 o
  -3   5   4      660.45      619.00     10.46 o
  -2   5   4      316.85      311.64      5.91 o
  -1   5   4        8.85        8.74      3.21 o
   0   5   4     1074.57     1019.93     10.06 o
   1   5   4     1491.00     1387.10     11.48 o
   2   5   4      293.07      241.27      5.45 o
   3   5   4       80.59       72.10      2.26 o
   4   5   4       43.80       44.07      4.74 o
   5   5   4       46.22       28.49      1.68 o
   6   5   4      277.08      231.82      2.48 o
   7   5   4       30.36       25.08      1.10 o
   8   5   4       15.72       17.77      0.64 o
  -7   6   4        0.15       -0.04      0.88 o
  -6   6   4        8.77        4.32      1.30 o
  -5   6   4        1.54       -0.76      1.46 o
  -4   6   4        7.24        8.38      1.61 o
  -3   6   4       10.44        8.94      1.63 o
  -2   6   4       70.84       72.03      1.25 o
  -1   6   4       36.80       45.34      2.76 o
   0   6   4      326.76      355.62      1.74 o
   1   6   4      488.59      472.61      4.36 o
   2   6   4       19.94       22.70      0.91 o
   3   6   4       29.95       29.68      1.45 o
   4   6   4       69.96       69.27      3.74 o
   5   6   4        0.53        1.15      1.64 o
   6   6   4        4.41        1.61      1.22 o
   7   6   4       48.54       51.89      0.88 o
  -6   7   4        6.52        4.94      0.98 o
  -5   7   4       66.39       77.30     11.51 o
  -4   7   4       52.04       61.27      5.78 o
  -3   7   4      318.99      350.45     14.84 o
  -2   7   4      120.05      121.30      1.06 o
  -1   7   4        7.98       10.62      0.88 o
   0   7   4       63.80       61.98      1.00 o
   1   7   4       32.71       38.11      1.02 o
   2   7   4      197.27      178.20      3.55 o
   3   7   4      302.16      272.14      9.74 o
   4   7   4       69.54       69.43      2.61 o
   5   7   4       48.48       61.90      4.58 o
   6   7   4       35.63       38.53      1.06 o
  -3   8   4        3.46        4.85      0.85 o
  -2   8   4        7.93        6.84      2.22 o
  -1   8   4       25.09       27.61      1.02 o
   0   8   4        2.36        1.98      0.93 o
   1   8   4       33.75       38.76      0.82 o
   2   8   4       18.98       32.41      6.75 o
   3   8   4       13.40        8.42      2.14 o
   4   8   4        0.23        1.60      1.55 o
   0   9   4        3.06       28.31      0.65 o
  -9   1   5        8.74       13.98      1.05 o
  -8   1   5       25.26       20.91      0.93 o
  -7   1   5      125.45      109.11      1.89 o
  -6   1   5       38.78       42.75      2.98 o
  -5   1   5      362.11      354.48     26.50 o
  -4   1   5      109.55      131.44      8.47 o
  -3   1   5      246.74      225.11      5.86 o
  -2   1   5      243.47      254.07      3.54 o
  -1   1   5     1686.79     1836.35     12.34 o
   0   1   5      158.31      142.18      1.51 o
   1   1   5     1447.33     1608.72      7.98 o
   2   1   5      192.68      199.35      5.18 o
   3   1   5       11.30       12.77      2.14 o
   4   1   5      118.50      108.62      2.05 o
   5   1   5       75.77       74.16      2.77 o
   6   1   5      138.47      127.08      1.52 o
   7   1   5       31.08       28.13      3.13 o
   8   1   5        0.77        0.78      0.90 o
   9   1   5        7.00        8.96      0.77 o
  -9   2   5        0.01        1.92      0.96 o
  -8   2   5        7.05        8.35      1.35 o
  -7   2   5        5.84        8.87      1.52 o
  -6   2   5       92.12       96.04      1.10 o
  -5   2   5        3.71        6.75      1.89 o
  -4   2   5      291.96      259.72      6.46 o
  -3   2   5       14.72       22.22      1.62 o
  -2   2   5     1731.26     1816.90     12.12 o
  -1   2   5      177.80      267.23      3.02 o
   0   2   5      101.08       76.73      4.92 o
   1   2   5      692.39      763.60     14.33 o
   2   2   5      107.95      128.96      7.48 o
   3   2   5      438.69      493.18      5.87 o
   4   2   5      365.60      366.25      6.00 o
   5   2   5       28.41       22.35      1.82 o
   6   2   5      104.77      120.00      6.43 o
   7   2   5        0.48        1.14      0.93 o
   8   2   5        0.67        2.01      0.80 o
   9   2   5       19.99       16.35      0.96 o
  -9   3   5        0.37        2.78      0.84 o
  -8   3   5        2.50        2.12      0.83 o
  -7   3   5        0.01        3.27      1.01 o
  -6   3   5        0.03        0.97      1.43 o
  -5   3   5       17.41       15.42      3.35 o
  -4   3   5       87.91       91.51      3.08 o
  -3   3   5        0.21        1.72      1.59 o
  -2   3   5      778.89      932.30      7.75 o
  -1   3   5        2.58        6.94      1.11 o
   0   3   5      107.65      112.31      9.39 o
   1   3   5      689.54      714.40      5.98 o
   2   3   5      611.64      700.02      6.97 o
   3   3   5       83.54       68.29      3.58 o
   4   3   5       67.16       68.59      4.53 o
   5   3   5        1.26        1.04      1.22 o
   6   3   5      200.86      179.57      2.44 o
   7   3   5       56.42       54.19      1.74 o
   8   3   5       22.51       18.07      1.55 o
   9   3   5        9.85        9.97      0.63 o
  -8   4   5       18.26       22.44      0.82 o
  -7   4   5        0.48        3.14      0.94 o
  -6   4   5       10.80       11.94      1.44 o
  -5   4   5      213.89      207.32      2.45 o
  -4   4   5       41.95       38.50      3.54 o
  -3   4   5        0.02        3.11      2.42 o
  -2   4   5       94.98      115.73      2.99 o
  -1   4   5      110.83      137.06      4.83 o
   0   4   5       40.44       45.16      3.06 o
   1   4   5       79.12       66.29      3.25 o
   2   4   5       10.82       29.93      3.04 o
   3   4   5        2.09        1.65      2.71 o
   4   4   5        8.31       10.75      2.83 o
   5   4   5       19.59       19.59      1.74 o
   6   4   5        0.00        3.59      1.52 o
   7   4   5        0.05        2.72      0.83 o
   8   4   5        0.06       -0.78      0.78 o
  -8   5   5        2.35        2.58      0.76 o
  -7   5   5       46.01       44.03      0.91 o
  -6   5   5       88.61       77.01      1.77 o
  -5   5   5        9.93        5.42      1.45 o
  -4   5   5       52.68       45.22      1.63 o
  -3   5   5        1.51       18.96      3.66 o
  -2   5   5       20.67       22.59      8.76 o
  -1   5   5        3.85        0.94      3.15 o
   0   5   5      450.28      428.09      7.10 o
   1   5   5        0.98        7.59      3.16 o
   2   5   5       12.76        9.29      3.30 o
   3   5   5        1.80       -0.19      1.19 o
   4   5   5        0.02        2.49      1.49 o
   5   5   5       19.68       14.09      1.58 o
   6   5   5        0.03        8.76      1.32 o
   7   5   5       27.73       25.44      1.04 o
  -7   6   5        2.05        1.90      0.90 o
  -6   6   5       10.34        7.85      1.25 o
  -5   6   5        8.91       11.41      1.48 o
  -4   6   5      114.14       91.42      1.98 o
  -3   6   5       10.04       10.76      3.07 o
  -2   6   5       44.18       45.02      4.05 o
  -1   6   5      399.73      380.33     10.14 o
   0   6   5       59.71       64.30      1.16 o
   1   6   5      277.56      213.43      1.92 o
   2   6   5        5.43        6.08      0.84 o
   3   6   5       32.22       30.29      2.21 o
   4   6   5       17.89       20.33      1.99 o
   5   6   5        0.00       -0.42      1.64 o
   6   6   5        7.25        3.23      1.15 o
   7   6   5        2.51        4.98      0.51 o
  -6   7   5        1.73        2.82      0.97 o
  -5   7   5        7.05        9.81      1.32 o
  -4   7   5        0.38        6.38      0.98 o
  -3   7   5       38.82       49.84      1.12 o
  -2   7   5        0.07        2.51      1.01 o
  -1   7   5        6.78        6.73      1.20 o
   0   7   5        0.57        2.31      0.76 o
   1   7   5       99.67       89.32      1.56 o
   2   7   5       17.51       22.07      0.82 o
   3   7   5       36.30       34.19      1.32 o
   4   7   5       23.08       21.24      1.11 o
   5   7   5       25.24       25.28      1.77 o
  -3   8   5        0.94        1.12      1.53 o
  -2   8   5        4.82        0.81      1.80 o
  -1   8   5       12.39       11.71      1.23 o
   0   8   5        2.34        0.44      1.11 o
   1   8   5        8.15        8.05      1.02 o
   2   8   5       17.45       34.72      9.85 o
   3   8   5        0.88        6.05      2.19 o
   4   8   5        0.08        2.35      1.40 o
  -9   0   6       21.03       22.95      0.99 o
  -8   0   6       22.00       23.02      0.92 o
  -7   0   6       11.33       11.30      1.09 o
  -6   0   6       66.88       59.60      1.46 o
  -5   0   6       16.75       14.42      3.09 o
  -4   0   6     1157.62     1122.96      9.78 o
  -3   0   6     6895.08     7314.41     20.37 o
  -2   0   6       75.46       65.33      2.17 o
  -1   0   6      449.72      448.38      4.20 o
   0   0   6    21465.73    21089.64    220.04 o
   1   0   6     2692.92     3218.60     10.88 o
   2   0   6     7420.68     8816.58     19.87 o
   3   0   6        0.86        1.57      1.13 o
   4   0   6      239.11      255.62      5.01 o
   5   0   6      481.05      489.23      7.55 o
   6   0   6       49.53       44.93      3.88 o
   7   0   6        4.56        3.17      1.33 o
   8   0   6        0.47        4.75      1.31 o
   9   0   6       33.42       36.40      1.06 o
  -9   1   6       10.38       13.11      1.00 o
  -8   1   6        9.69        7.52      0.66 o
  -7   1   6       60.13       61.15      1.17 o
  -6   1   6      328.52      290.98      1.44 o
  -5   1   6       71.46       64.69      3.07 o
  -4   1   6      106.39      105.66      4.53 o
  -3   1   6        2.57        1.61      1.59 o
  -2   1   6      532.37      572.04      4.10 o
  -1   1   6      324.78      347.31      2.69 o
   0   1   6      487.83      488.31      8.23 o
   1   1   6     1627.87     1711.71      5.49 o
   2   1   6     2301.76     2697.48     30.33 o
   3   1   6     1749.47     1842.23     27.35 o
   4   1   6      105.92       81.08      2.47 o
   5   1   6      295.44      307.24     18.85 o
   6   1   6      209.98      187.58      7.91 o
   7   1   6      144.08      128.03      5.79 o
   8   1   6       35.20       38.05      3.08 o
   9   1   6       49.75       50.50      3.22 o
  -9   2   6        7.54       14.40      0.98 o
  -8   2   6      102.32      106.80      1.83 o
  -7   2   6      141.12      137.38      1.48 o
  -6   2   6      786.35      744.80     12.34 o
  -5   2   6        6.58       10.60      1.93 o
  -4   2   6       62.99       49.54      2.80 o
  -3   2   6      498.53      458.61      4.90 o
  -2   2   6      526.39      498.57      3.66 o
  -1   2   6     3086.08     3227.62     15.35 o
   0   2   6       10.64        8.30      0.89 o
   1   2   6       22.81       32.06      1.71 o
   2   2   6      111.93      113.83      8.80 o
   3   2   6     1789.20     2227.27     10.38 o
   4   2   6      347.02      285.10      5.03 o
   5   2   6      225.57      193.03      5.05 o
   6   2   6      131.44      121.64      7.38 o
   7   2   6       22.66       22.35      2.17 o
   8   2   6       52.98       56.44      3.31 o
   9   2   6        0.06        0.44      0.69 o
  -9   3   6        0.05        0.86      0.79 o
  -8   3   6        1.15        2.44      0.81 o
  -7   3   6        0.32       -0.02      0.97 o
  -6   3   6        0.88        0.72      1.01 o
  -5   3   6      233.18      237.12      1.83 o
  -4   3   6        0.93       -0.51      2.01 o
  -3   3   6      460.74      455.51     20.22 o
  -2   3   6      546.15      565.70      6.16 o
  -1   3   6     1182.60     1168.24      7.25 o
   0   3   6     2545.36     2430.65     75.65 o
   1   3   6      454.58      439.20      5.20 o
   2   3   6        1.98        3.21      2.14 o
   3   3   6       59.86       38.38      3.33 o
   4   3   6      558.39      501.27     28.20 o
   5   3   6      184.98      164.31      1.94 o
   6   3   6      377.05      330.38      3.00 o
   7   3   6       24.06       22.82      1.51 o
   8   3   6       14.73       14.85      1.33 o
  -8   4   6       44.16       59.57      0.88 o
  -7   4   6      106.98      114.53      1.32 o
  -6   4   6      140.45      131.21      4.77 o
  -5   4   6      360.01      375.11     22.78 o
  -4   4   6        2.48        2.71      1.12 o
  -3   4   6      337.35      255.70      5.52 o
  -2   4   6       77.77       58.08      3.46 o
  -1   4   6        3.01        7.23      2.87 o
   0   4   6      278.44      214.53      4.63 o
   1   4   6      642.19      511.22      6.71 o
   2   4   6      256.93      221.19      5.07 o
   3   4   6       25.17       22.34      3.03 o
   4   4   6       12.51        9.98      1.27 o
   5   4   6      219.72      215.86     11.23 o
   6   4   6      119.79      106.00      2.11 o
   7   4   6       72.55       64.90      1.90 o
   8   4   6        0.44       -0.36      0.75 o
  -8   5   6        0.75        1.77      0.73 o
  -7   5   6        9.55       10.74      1.16 o
  -6   5   6       16.34       12.63      1.38 o
  -5   5   6      249.50      197.12      2.39 o
  -4   5   6       19.66       20.86      1.47 o
  -3   5   6        9.29        7.70      0.79 o
  -2   5   6      359.81      329.61     10.73 o
  -1   5   6      186.23      165.01      5.01 o
   0   5   6      426.83      397.50      6.98 o
   1   5   6       68.14       58.08      3.98 o
   2   5   6        1.00       -1.27      1.27 o
   3   5   6      253.05      230.23      3.07 o
   4   5   6      199.23      212.08      2.49 o
   5   5   6       83.27       87.29      1.88 o
   6   5   6      149.81      132.01      1.90 o
   7   5   6       53.65       51.85      1.11 o
  -7   6   6        1.36        2.72      0.86 o
  -6   6   6       77.47       76.09      1.54 o
  -5   6   6       39.69       36.16      1.54 o
  -4   6   6        0.50        1.25      1.39 o
  -3   6   6       16.01       20.16      3.45 o
  -2   6   6      674.68      578.66      7.18 o
  -1   6   6      980.67      894.07      4.83 o
   0   6   6      124.83       96.05      3.65 o
   1   6   6       22.25       23.02      1.78 o
   2   6   6       23.68       23.67      1.00 o
   3   6   6      229.44      199.62      6.82 o
   4   6   6      141.75      154.62      5.27 o
   5   6   6        4.61        7.50      2.18 o
   6   6   6       10.77       11.46      1.11 o
  -6   7   6       15.45       14.44      0.95 o
  -5   7   6       86.98       79.76      1.74 o
  -4   7   6       22.29       19.42      1.54 o
  -3   7   6        0.25        2.05      0.99 o
  -2   7   6        5.33        8.35      2.53 o
  -1   7   6        5.17        4.31      3.32 o
   0   7   6      185.09      153.96      3.31 o
   1   7   6      352.94      303.13      5.01 o
   2   7   6       90.40       84.41      1.21 o
   3   7   6       35.76       31.49      1.32 o
   4   7   6       50.26       60.84      1.23 o
   5   7   6       60.00       65.53      1.64 o
  -3   8   6       35.27       45.98      1.59 o
  -2   8   6       32.92       34.50      4.07 o
  -1   8   6        0.75       -0.29      1.08 o
   0   8   6       40.10       51.91      1.21 o
   1   8   6       24.81       21.70      0.86 o
   2   8   6       25.75       55.47     13.63 o
   3   8   6       13.98       11.27      2.03 o
  -9   1   7        7.05        6.54      0.95 o
  -8   1   7       18.91       20.11      0.62 o
  -7   1   7       54.08       42.53      0.90 o
  -6   1   7       12.24       11.26      0.76 o
  -5   1   7        3.03        3.23      2.14 o
  -4   1   7       97.42      173.39     70.45 o
  -3   1   7      209.49      203.00      7.57 o
  -2   1   7      906.52      925.84      5.34 o
  -1   1   7        4.20        1.89      0.82 o
   0   1   7      783.44      688.57      8.09 o
   1   1   7      337.01      352.58      4.05 o
   2   1   7      198.75      206.79      7.28 o
   3   1   7       32.39       46.36      2.12 o
   4   1   7      368.15      413.50     22.81 o
   5   1   7      296.01      284.91     17.80 o
   6   1   7       12.11       14.57      1.42 o
   7   1   7       11.03       12.68      1.89 o
   8   1   7       12.54       13.76      1.24 o
   9   1   7        1.30        2.14      0.89 o
  -9   2   7        4.03        6.27      0.95 o
  -8   2   7        4.83        8.13      1.28 o
  -7   2   7        4.63        5.42      0.98 o
  -6   2   7      171.02      185.13      1.77 o
  -5   2   7      108.90       81.53      2.56 o
  -4   2   7       93.41       79.45      2.26 o
  -3   2   7       30.08       35.99      2.55 o
  -2   2   7      113.06       94.96      2.11 o
  -1   2   7      743.36      750.42      6.42 o
   0   2   7        1.88        1.20      0.96 o
   1   2   7     1103.37     1246.20     39.14 o
   2   2   7      515.67      586.53     37.65 o
   3   2   7        0.03        6.16      2.66 o
   4   2   7       15.93       16.92      2.49 o
   5   2   7       67.81       70.96      3.87 o
   6   2   7       14.28       12.31      1.52 o
   7   2   7      158.29      146.61     11.99 o
   8   2   7       20.79       21.83      0.82 o
   9   2   7        2.52        1.70      0.78 o
  -9   3   7        0.52        0.49      0.77 o
  -8   3   7        6.24        5.64      0.77 o
  -7   3   7        0.04       -0.45      0.97 o
  -6   3   7       68.12       62.36      1.73 o
  -5   3   7       88.83       86.76      2.46 o
  -4   3   7        3.12       -1.92      2.02 o
  -3   3   7      100.80      107.74      2.83 o
  -2   3   7        0.43        2.76      2.28 o
  -1   3   7      900.57      888.36     15.03 o
   0   3   7      821.23      814.90      6.83 o
   1   3   7        4.64       -0.83      2.04 o
   2   3   7      295.23      284.24      5.28 o
   3   3   7      156.06      147.18      4.75 o
   4   3   7        3.50        3.19      2.00 o
   5   3   7        9.46        9.60      1.34 o
   6   3   7       32.35       26.67      1.73 o
   7   3   7        0.17        0.11      1.38 o
   8   3   7        5.89        4.64      0.89 o
  -8   4   7       21.56       30.00      1.93 o
  -7   4   7        8.55        8.30      0.94 o
  -6   4   7        0.26        1.18      0.97 o
  -5   4   7       23.17       21.74      1.61 o
  -4   4   7        4.62        4.33      1.97 o
  -3   4   7        0.11        1.07      2.55 o
  -2   4   7      129.13      145.68      4.49 o
  -1   4   7       86.36       76.15      3.73 o
   0   4   7        3.72        2.29      1.64 o
   1   4   7       80.48       69.14      3.53 o
   2   4   7        0.14       -1.05      3.03 o
   3   4   7       16.34       13.90      3.34 o
   4   4   7       42.42       44.23      8.93 o
   5   4   7        2.80       12.49      1.43 o
   6   4   7       25.24       26.12      1.71 o
   7   4   7       58.28       45.54      0.92 o
   8   4   7        0.99        0.07      0.69 o
  -7   5   7        0.25        0.30      1.07 o
  -6   5   7        4.16        3.84      1.26 o
  -5   5   7        0.89        0.20      1.35 o
  -4   5   7        1.87        1.31      1.30 o
  -3   5   7       16.06       12.83      1.00 o
  -2   5   7       55.36       52.36      0.80 o
  -1   5   7        5.34        4.60      2.98 o
   0   5   7       21.83       20.79      3.32 o
   1   5   7       92.51       76.09      5.61 o
   2   5   7       41.77       33.01      1.08 o
   3   5   7        6.52        5.30      1.60 o
   4   5   7       14.14       10.85      1.67 o
   5   5   7       48.30       49.96      1.73 o
   6   5   7       52.56       56.59      1.42 o
   7   5   7       16.45       15.25      0.93 o
  -7   6   7        2.69        4.48      0.85 o
  -6   6   7       49.93       46.79      1.34 o
  -5   6   7       22.96       17.93      1.36 o
  -4   6   7       56.42       50.27      1.60 o
  -3   6   7      148.44      151.27     13.61 o
  -2   6   7       19.36       32.56      1.38 o
  -1   6   7       15.28       18.48      1.10 o
   0   6   7      202.81      158.57      1.77 o
   1   6   7       34.64       23.06      1.27 o
   2   6   7       37.77       39.90      1.54 o
   3   6   7       30.08       35.14      1.71 o
   4   6   7        8.86        9.33      1.21 o
   5   6   7        9.20       10.33      1.18 o
   6   6   7       44.45       44.79      1.13 o
  -5   7   7        6.82        7.81      1.40 o
  -4   7   7       10.97        7.30      1.48 o
  -3   7   7        0.50        0.91      0.96 o
  -2   7   7       34.71       34.07      1.85 o
  -1   7   7       50.80       34.83      2.82 o
   0   7   7        4.14        6.74      0.72 o
   1   7   7        1.53        5.64      1.02 o
   2   7   7       94.41       68.56      1.20 o
   3   7   7        1.56        2.29      1.19 o
   4   7   7        4.02        6.19      1.04 o
   5   7   7       10.46       27.89      1.29 o
  -3   8   7       34.84       47.86      1.43 o
  -2   8   7        3.49        4.12      0.98 o
  -1   8   7       13.62       14.25      2.89 o
   0   8   7        2.20        5.52      1.01 o
   1   8   7        0.52       -0.22      0.97 o
   2   8   7        8.89       52.36     20.80 o
   3   8   7        1.29        5.56      1.75 o
  -9   0   8        6.71       10.72      0.97 o
  -8   0   8       18.02       11.24      0.83 o
  -7   0   8       78.27       65.38      2.65 o
  -6   0   8      456.25      401.80     23.89 o
  -5   0   8     1075.06     1035.26     10.42 o
  -4   0   8       82.65       61.62      3.42 o
  -3   0   8     2319.06     2183.59     11.56 o
  -2   0   8     1034.23      888.64      6.06 o
  -1   0   8     2251.65     2376.57     13.56 o
   0   0   8    11293.26    12012.30    275.31 o
   1   0   8     1350.26     1640.02      9.08 o
   2   0   8      890.93      969.65      7.96 o
   3   0   8      536.75      615.23      7.19 o
   4   0   8      204.75      206.74      5.32 o
   5   0   8      129.56      124.53      4.98 o
   6   0   8       91.81       92.98      1.86 o
   7   0   8      195.05      169.10      2.17 o
   8   0   8      195.36      213.03      2.08 o
   9   0   8      123.12      131.80      1.21 o
  -9   1   8        0.13        2.58      0.96 o
  -8   1   8       10.18        7.64      0.58 o
  -7   1   8       19.05       15.22      0.79 o
  -6   1   8        8.04        8.68      0.75 o
  -5   1   8      100.91      103.89      3.21 o
  -4   1   8       40.16       49.40     10.08 o
  -3   1   8      297.92      224.62      3.06 o
  -2   1   8      165.80      151.07      4.61 o
  -1   1   8      211.54      180.37      2.45 o
   0   1   8     2067.10     2152.17     14.15 o
   1   1   8      104.73       99.48      5.87 o
   2   1   8       10.38        6.27      2.07 o
   3   1   8       41.51       61.44      2.77 o
   4   1   8        7.02        3.61      1.36 o
   5   1   8      389.62      386.02      7.64 o
   6   1   8        9.96        9.23      1.44 o
   7   1   8        0.67        0.65      0.93 o
   8   1   8        2.91        3.99      0.86 o
   9   1   8        6.74        6.47      0.84 o
  -9   2   8       70.73       86.46      1.27 o
  -8   2   8       48.32       47.93      1.48 o
  -7   2   8       19.48       16.19      1.06 o
  -6   2   8      108.04      108.17      1.26 o
  -5   2   8       16.00       17.21      2.50 o
  -4   2   8      706.86      602.62     24.01 o
  -3   2   8     1078.00      991.23     12.31 o
  -2   2   8      179.67      160.13      2.12 o
  -1   2   8      432.42      402.13      5.24 o
   0   2   8      604.76      554.60     18.94 o
   1   2   8     2157.21     2112.84     50.91 o
   2   2   8     2120.72     2238.43     68.19 o
   3   2   8     1644.19     1514.61     11.56 o
   4   2   8      300.06      235.37     25.43 o
   5   2   8      213.62      198.15      1.57 o
   6   2   8      153.20      136.14      2.09 o
   7   2   8       35.17       33.39      3.79 o
   8   2   8       80.36       81.88      0.95 o
   9   2   8        1.14        0.55      0.69 o
  -9   3   8       12.86       15.93      0.80 o
  -8   3   8        8.91       11.41      1.17 o
  -7   3   8       17.03       17.66      1.01 o
  -6   3   8        5.63        3.15      0.88 o
  -5   3   8       10.32       10.89      1.30 o
  -4   3   8       12.85        6.93      2.04 o
  -3   3   8      359.16      337.25     19.67 o
  -2   3   8        8.81        7.32      2.29 o
  -1   3   8        1.30        2.11      1.54 o
   0   3   8      296.14      292.95      4.65 o
   1   3   8       24.27       32.26      2.56 o
   2   3   8        8.94        7.91      2.64 o
   3   3   8      159.82      165.89      5.13 o
   4   3   8        6.88        4.97      3.15 o
   5   3   8        2.83       -0.85      0.85 o
   6   3   8       61.63       49.16      1.78 o
   7   3   8        5.98        5.68      1.39 o
   8   3   8       24.92       26.57      1.95 o
  -8   4   8       54.68       69.85      4.92 o
  -7   4   8       72.09       74.95      1.34 o
  -6   4   8       49.48       48.33      2.73 o
  -5   4   8       15.58       10.23      1.52 o
  -4   4   8      158.14      136.10      3.88 o
  -3   4   8       66.76       44.05      3.48 o
  -2   4   8      459.67      398.66      6.36 o
  -1   4   8     1506.26     1386.07     43.54 o
   0   4   8      289.70      232.81      7.73 o
   1   4   8       70.22       49.78      6.57 o
   2   4   8      365.13      298.91      6.35 o
   3   4   8      685.37      616.97      8.99 o
   4   4   8      895.37      854.20      2.80 o
   5   4   8      711.40      710.51     15.43 o
   6   4   8        6.95        5.81      1.59 o
   7   4   8       16.83       19.64      0.79 o
   8   4   8       15.81       13.54      0.68 o
  -7   5   8        2.26        1.84      1.04 o
  -6   5   8        0.40        0.24      1.14 o
  -5   5   8        3.66        3.47      1.26 o
  -4   5   8      101.70       81.94      1.82 o
  -3   5   8        9.47        9.06      1.28 o
  -2   5   8        9.48       10.95      2.04 o
  -1   5   8       81.21       76.65      6.37 o
   0   5   8       16.21       15.12      1.80 o
   1   5   8        5.57        2.45      0.96 o
   2   5   8        2.03        0.01      1.05 o
   3   5   8       85.77       86.94      2.20 o
   4   5   8       14.95       13.07      1.81 o
   5   5   8       87.07       91.42      1.97 o
   6   5   8       17.09       15.02      1.13 o
   7   5   8        3.08        3.80      0.81 o
  -7   6   8       24.50       24.09      0.87 o
  -6   6   8        5.30        7.11      1.13 o
  -5   6   8        4.36        7.30      1.19 o
  -4   6   8      391.26      323.57      2.56 o
  -3   6   8      568.88      513.20     32.48 o
  -2   6   8      211.72      170.64      2.51 o
  -1   6   8      101.86       85.94      3.19 o
   0   6   8        1.92        2.44      0.94 o
   1   6   8      482.70      413.14      3.75 o
   2   6   8      423.09      399.55      2.47 o
   3   6   8        2.15        2.40      1.66 o
   4   6   8        6.92        8.93      1.27 o
   5   6   8       28.25       31.44      1.01 o
   6   6   8       49.45       49.77      1.68 o
  -5   7   8       44.03       39.90      1.47 o
  -4   7   8       58.14       54.96      1.64 o
  -3   7   8       26.65       25.20      1.03 o
  -2   7   8       20.58       16.78      1.70 o
  -1   7   8       66.36       54.34      2.69 o
   0   7   8       22.58       16.55      1.28 o
   1   7   8        0.09        0.60      0.93 o
   2   7   8       14.89       11.18      0.73 o
   3   7   8       21.02       22.16      1.24 o
   4   7   8       10.79       14.73      0.98 o
   5   7   8        0.04        0.31      0.98 o
  -3   8   8        2.60        8.22      1.17 o
  -2   8   8      105.20      129.17     11.31 o
  -1   8   8      103.20      115.34      5.86 o
   0   8   8       52.91       61.39      1.68 o
   1   8   8       12.07       10.50      1.89 o
   2   8   8      132.72      127.17      2.63 o
   3   8   8      136.92      134.84      1.77 o
  -9   1   9        7.11        5.78      1.25 o
  -8   1   9        3.31        3.47      0.57 o
  -7   1   9        6.68        7.00      0.77 o
  -6   1   9        4.30        2.41      0.76 o
  -5   1   9      251.00      233.75      3.87 o
  -4   1   9        4.39        4.20      1.63 o
  -3   1   9        0.39        1.07      1.27 o
  -2   1   9       38.62       36.49      1.50 o
  -1   1   9       28.32       29.46      1.37 o
   0   1   9      547.94      541.73      7.14 o
   1   1   9       81.78       79.57      2.05 o
   2   1   9     1217.90     1362.44      7.58 o
   3   1   9      445.85      451.15      4.79 o
   4   1   9       45.20       41.73      3.54 o
   5   1   9       13.16       10.40      2.66 o
   6   1   9        9.41        8.67      0.98 o
   7   1   9        5.08        4.83      1.11 o
   8   1   9      101.15       95.71      1.61 o
   9   1   9        3.60        2.85      0.73 o
  -9   2   9        7.01       11.85      0.85 o
  -8   2   9        6.95        6.29      0.81 o
  -7   2   9       27.30       18.95      0.83 o
  -6   2   9        9.14       11.20      0.75 o
  -5   2   9       63.67       59.49      2.98 o
  -4   2   9       30.95       27.42      7.75 o
  -3   2   9      239.04      202.99      4.06 o
  -2   2   9       55.54       41.44      1.58 o
  -1   2   9      223.42      233.42      4.55 o
   0   2   9      446.30      515.67      5.72 o
   1   2   9        4.58        2.47      1.31 o
   2   2   9       43.33       56.87      2.00 o
   3   2   9      257.61      277.33     26.28 o
   4   2   9      313.32      272.72      7.70 o
   5   2   9       82.89       73.06      1.93 o
   6   2   9       22.36       17.25      1.51 o
   7   2   9        4.40        8.51      1.51 o
   8   2   9        3.72        4.46      0.55 o
  -9   3   9        3.54        3.15      0.68 o
  -8   3   9        0.18        0.24      1.04 o
  -7   3   9        2.57        3.96      1.39 o
  -6   3   9       12.45       10.29      0.90 o
  -5   3   9      188.51      198.18      2.01 o
  -4   3   9      121.62       89.26      4.32 o
  -3   3   9      112.62       86.62      3.65 o
  -2   3   9      203.06      200.08      4.26 o
  -1   3   9       25.94       34.99      5.33 o
   0   3   9       56.79       71.67      3.08 o
   1   3   9        2.20        0.90      2.22 o
   2   3   9       10.75        7.10      2.85 o
   3   3   9        0.20        1.19      3.00 o
   4   3   9        0.12       -0.40      0.74 o
   5   3   9        5.15        4.69      0.90 o
   6   3   9        0.01       -0.29      0.99 o
   7   3   9        0.33        0.63      0.82 o
   8   3   9       23.30       19.06      0.68 o
  -8   4   9        0.02        1.80      0.63 o
  -7   4   9        5.28        6.66      0.79 o
  -6   4   9       20.38       20.75      0.99 o
  -5   4   9       27.08       24.55      1.63 o
  -4   4   9       16.76       15.20      1.52 o
  -3   4   9       66.64       60.92      3.67 o
  -2   4   9        5.15        7.00      2.69 o
  -1   4   9      262.83      254.22     11.46 o
   0   4   9        0.03        0.06      3.18 o
   1   4   9       60.50       48.42      2.98 o
   2   4   9       34.79       37.96      9.56 o
   3   4   9      276.02      289.04      2.80 o
   4   4   9        8.67        9.76      1.07 o
   5   4   9       51.21       56.80      1.04 o
   6   4   9        0.03       -1.00      1.00 o
   7   4   9       25.05       22.25      2.08 o
   8   4   9        0.23       -0.01      0.53 o
  -7   5   9        7.14        8.05      1.07 o
  -6   5   9        0.67        2.17      1.15 o
  -5   5   9        2.42        2.59      1.29 o
  -4   5   9       96.79       72.24      1.74 o
  -3   5   9        1.36       -0.41      1.77 o
  -2   5   9       14.60       10.99      0.89 o
  -1   5   9        1.43       -0.32      0.70 o
   0   5   9        8.26        8.03      1.04 o
   1   5   9       16.33       12.04      0.95 o
   2   5   9        5.31       -0.97      2.05 o
   3   5   9      261.63      246.58      3.03 o
   4   5   9       56.67       50.12      2.12 o
   5   5   9        6.56        7.15      1.58 o
   6   5   9       18.49       19.90      1.06 o
   7   5   9       39.11       34.30      0.83 o
  -6   6   9       12.05        9.40      1.15 o
  -5   6   9       14.02       20.76      1.26 o
  -4   6   9        0.02        9.49      1.37 o
  -3   6   9      166.61      130.92     10.83 o
  -2   6   9       48.93       42.00      1.06 o
  -1   6   9       59.64       41.93      1.11 o
   0   6   9       31.28       25.69      1.37 o
   1   6   9       22.59       26.02      1.26 o
   2   6   9       57.41       47.18      1.03 o
   3   6   9       77.49       67.94      2.34 o
   4   6   9       66.88       66.17      4.42 o
   5   6   9        0.03        2.99      0.70 o
   6   6   9        5.83        6.97      0.76 o
  -5   7   9        0.01        3.12      1.24 o
  -4   7   9        4.65        7.28      1.36 o
  -3   7   9        3.70        3.77      0.94 o
  -2   7   9       23.05       13.58      1.60 o
  -1   7   9       22.82       19.79      1.31 o
   0   7   9        1.09        4.09      1.71 o
   1   7   9       14.12       10.96      0.96 o
   2   7   9       18.00       20.28      0.86 o
   3   7   9       33.15       32.99      1.25 o
   4   7   9        4.66        2.85      0.87 o
  -3   8   9        0.48        5.64      1.01 o
  -2   8   9        2.91       10.36      0.96 o
  -1   8   9        0.27       85.08      6.33 o
   0   8   9        0.35        0.92      0.80 o
   1   8   9        5.39       10.87      1.19 o
   2   8   9        3.67        9.46      1.77 o
  -9   0  10        4.04        4.13      1.00 o
  -8   0  10       20.71       16.76      1.01 o
  -7   0  10      155.94      124.99      1.37 o
  -6   0  10       10.61       10.49      1.31 o
  -5   0  10       17.27       13.83      3.03 o
  -4   0  10      325.03      301.58      5.65 o
  -3   0  10     1315.35     1325.05      9.24 o
  -2   0  10      926.89      853.94     11.21 o
  -1   0  10        8.38        4.76      1.09 o
   0   0  10      883.13     1175.87      5.45 o
   1   0  10     1263.99     1218.22      8.84 o
   2   0  10      294.17      309.10      5.37 o
   3   0  10      312.99      293.92      5.93 o
   4   0  10      394.19      429.68      7.45 o
   5   0  10      120.75      109.46      9.13 o
   6   0  10      658.20      621.48      3.67 o
   7   0  10      458.58      390.27      2.86 o
   8   0  10      186.92      187.03      1.90 o
  -9   1  10        5.61        4.23      0.61 o
  -8   1  10       66.45       71.35      1.05 o
  -7   1  10       35.49       38.43      0.89 o
  -6   1  10       64.46       50.93      1.17 o
  -5   1  10      711.16      654.96     11.48 o
  -4   1  10      410.17      363.98     25.82 o
  -3   1  10       10.92       12.94      1.69 o
  -2   1  10      276.30      241.75      3.31 o
  -1   1  10        8.94        1.86      1.24 o
   0   1  10      621.89      697.92      4.43 o
   1   1  10     5292.86     5602.64     64.52 o
   2   1  10      266.72      337.94      4.08 o
   3   1  10       38.06       31.82      2.17 o
   4   1  10      216.81      214.90      4.04 o
   5   1  10       14.70       11.71      2.14 o
   6   1  10      170.05      140.89      2.13 o
   7   1  10       93.05       88.21      2.81 o
   8   1  10        0.47        0.95      0.80 o
  -9   2  10        0.04        0.82      0.64 o
  -8   2  10        0.75        0.89      0.77 o
  -7   2  10       25.54       20.45      1.12 o
  -6   2  10        0.32        0.73      0.71 o
  -5   2  10      112.86      117.81      2.93 o
  -4   2  10       44.58       39.34      3.50 o
  -3   2  10       58.67       45.95      2.26 o
  -2   2  10      249.93      208.39      2.51 o
  -1   2  10      805.26      739.05      7.54 o
   0   2  10     1404.54     1415.36      6.10 o
   1   2  10      812.34      768.75     10.30 o
   2   2  10      506.50      480.89     21.77 o
   3   2  10      117.57      106.25      9.55 o
   4   2  10      464.97      385.28      9.00 o
   5   2  10      139.72      118.23      1.16 o
   6   2  10       23.23       19.16      1.07 o
   7   2  10      101.57       97.36      1.23 o
   8   2  10       21.11       23.50      0.61 o
  -8   3  10       11.53       13.32      1.11 o
  -7   3  10       35.51       38.75      3.00 o
  -6   3  10        0.29       -0.41      0.84 o
  -5   3  10       69.21       73.42      1.60 o
  -4   3  10       18.21       71.05     35.16 o
  -3   3  10      337.76      296.13      5.80 o
  -2   3  10      954.38      841.91      7.73 o
  -1   3  10      173.83      152.36      9.11 o
   0   3  10      485.60      467.18      6.51 o
   1   3  10      305.08      211.36      5.10 o
   2   3  10      520.81      410.05      6.93 o
   3   3  10       47.39       39.32      3.65 o
   4   3  10       70.45       64.18      2.45 o
   5   3  10        6.12        6.06      1.29 o
   6   3  10       74.70       69.08      4.03 o
   7   3  10        6.38        5.81      0.83 o
   8   3  10       23.11       23.44      0.80 o
  -8   4  10        1.74        2.25      0.81 o
  -7   4  10        0.50        1.60      1.19 o
  -6   4  10        3.13        3.96      0.87 o
  -5   4  10       12.99       12.16      1.54 o
  -4   4  10      419.17      384.40      3.10 o
  -3   4  10       88.50       82.04      2.18 o
  -2   4  10      230.67      200.63      4.91 o
  -1   4  10       12.74        7.07      1.72 o
   0   4  10        9.49       10.84      2.05 o
   1   4  10     1054.00      971.20     62.45 o
   2   4  10     1775.39     1488.53    135.31 o
   3   4  10      529.49      480.49     11.94 o
   4   4  10        3.60        3.61      1.04 o
   5   4  10        0.69       -1.01      1.01 o
   6   4  10       10.60       14.04      0.75 o
   7   4  10      151.29      138.89     19.06 o
  -7   5  10       13.33       16.72      1.11 o
  -6   5  10       65.40       65.36      1.49 o
  -5   5  10       67.67       49.00      1.50 o
  -4   5  10      229.88      184.59      2.24 o
  -3   5  10       59.09       47.23      1.19 o
  -2   5  10      104.03       81.88      2.46 o
  -1   5  10      135.60      116.65      1.06 o
   0   5  10      216.76      216.80      7.71 o
   1   5  10       27.69       47.64     18.55 o
   2   5  10       30.11       17.64      2.87 o
   3   5  10       13.42       14.45      2.11 o
   4   5  10        9.91       12.50      1.82 o
   5   5  10       78.85       89.87      1.97 o
   6   5  10      103.88       95.34      1.32 o
   7   5  10        0.87        1.82      0.61 o
  -6   6  10       32.96       32.41      1.24 o
  -5   6  10      100.44       96.20      1.71 o
  -4   6  10       68.56       55.14      1.57 o
  -3   6  10        1.60        3.43      0.99 o
  -2   6  10        1.19       15.85     10.80 o
  -1   6  10      241.99      201.19      7.51 o
   0   6  10       74.94       73.33      1.19 o
   1   6  10        0.44        1.79      0.93 o
   2   6  10       20.37       19.82      1.41 o
   3   6  10       28.16       24.94      1.63 o
   4   6  10      179.43      172.20      5.16 o
   5   6  10       92.92      100.20      1.48 o
  -5   7  10       63.13       72.72      1.45 o
  -4   7  10        0.98        1.14      1.30 o
  -3   7  10        6.51        7.51      0.93 o
  -2   7  10        2.37        3.16      1.53 o
  -1   7  10       67.65       52.37      2.55 o
   0   7  10      128.70      119.57      1.49 o
   1   7  10       25.00       20.54      1.53 o
   2   7  10       45.72       37.33      0.87 o
   3   7  10        6.45        8.15      1.06 o
   4   7  10       12.62       16.27      0.80 o
  -3   8  10       64.70       76.28      1.00 o
  -2   8  10        8.18       11.38      1.12 o
  -1   8  10        0.14        0.50      1.10 o
   0   8  10       50.11       46.13      4.52 o
   1   8  10      147.54      140.81      5.74 o
  -9   1  11        0.52        1.28      0.86 o
  -8   1  11        2.78        7.37      0.83 o
  -7   1  11       41.71       32.18      1.03 o
  -6   1  11       25.65       20.19      1.40 o
  -5   1  11       32.61       29.44      0.84 o
  -4   1  11      121.37      108.24      4.69 o
  -3   1  11      215.98      192.35      3.07 o
  -2   1  11        8.91        5.68      1.40 o
  -1   1  11       73.81       79.83      2.27 o
   0   1  11      898.76      954.21      8.45 o
   1   1  11      893.27      923.00     11.20 o
   2   1  11      618.42      645.09     10.13 o
   3   1  11       30.38       25.35      2.27 o
   4   1  11        2.41        1.94      1.97 o
   5   1  11      114.46      105.04      4.92 o
   6   1  11      114.37       97.11      2.96 o
   7   1  11       16.89       14.40      0.98 o
   8   1  11        5.94        6.68      0.95 o
  -9   2  11        0.12        0.64      0.83 o
  -8   2  11        2.03        2.24      0.86 o
  -7   2  11       28.08       26.53      0.87 o
  -6   2  11       29.36       29.60      0.88 o
  -5   2  11        9.14        8.95      0.73 o
  -4   2  11       26.66       19.41      3.53 o
  -3   2  11      113.56       87.20      5.24 o
  -2   2  11      270.09      274.31      3.57 o
  -1   2  11      110.81       96.13      4.04 o
   0   2  11        3.05        3.89      2.77 o
   1   2  11       90.74       78.39      3.72 o
   2   2  11      152.73      168.29      4.97 o
   3   2  11       80.95       73.08      4.13 o
   4   2  11       16.09       13.75      0.95 o
   5   2  11      111.83       92.91      1.11 o
   6   2  11       10.58       14.26      1.84 o
   7   2  11        0.16        1.50      1.11 o
   8   2  11       12.64       11.67      0.72 o
  -8   3  11        0.55        0.29      0.68 o
  -7   3  11        9.37        9.63      0.91 o
  -6   3  11       10.35        7.89      1.07 o
  -5   3  11       49.49       44.88      1.22 o
  -4   3  11       12.67       13.82      1.11 o
  -3   3  11       28.42       27.63      3.11 o
  -2   3  11       18.89       17.87      2.46 o
  -1   3  11       20.71       19.91      6.35 o
   0   3  11      264.40      250.27      5.46 o
   1   3  11        7.44        9.98      3.34 o
   2   3  11        0.01       -1.94      3.00 o
   3   3  11       45.31       36.58      3.64 o
   4   3  11       78.98       67.46      1.20 o
   5   3  11       85.89       60.35      1.38 o
   6   3  11       63.27       62.86      1.26 o
   7   3  11       36.13       38.06      0.90 o
   8   3  11       25.11       22.99      0.55 o
  -8   4  11        4.37        6.75      0.72 o
  -7   4  11        0.07       -0.78      0.78 o
  -6   4  11       30.37       29.55      2.28 o
  -5   4  11       81.32       67.00      1.83 o
  -4   4  11      213.35      194.47      2.44 o
  -3   4  11        8.96       10.26      1.02 o
  -2   4  11        0.09       -0.58      2.52 o
  -1   4  11        2.95        3.30      1.91 o
   0   4  11        0.94        1.48      2.01 o
   1   4  11      339.59      282.37      9.21 o
   2   4  11       12.49       23.86      5.39 o
   3   4  11       88.00       89.82      5.58 o
   4   4  11       40.83       42.60      1.21 o
   5   4  11        2.55        0.27      1.61 o
   6   4  11        2.75        2.18      0.70 o
   7   4  11        7.61        7.14      0.79 o
  -7   5  11       16.05       19.68      1.07 o
  -6   5  11       20.85       18.31      1.27 o
  -5   5  11        0.42        1.66      1.27 o
  -4   5  11        3.66        5.82      1.38 o
  -3   5  11       10.49        9.67      1.06 o
  -2   5  11        1.94        0.94      0.96 o
  -1   5  11        0.38        0.54      0.83 o
   0   5  11      144.73      130.59      8.48 o
   1   5  11       20.50       11.15      2.30 o
   2   5  11      194.63      176.09      1.75 o
   3   5  11        0.20        6.18      2.22 o
   4   5  11       93.73       83.27      3.45 o
   5   5  11       16.19       15.39      1.62 o
   6   5  11        0.43        2.60      0.66 o
  -6   6  11        0.08        1.55      1.04 o
  -5   6  11       54.44       44.68      1.45 o
  -4   6  11        8.63        6.06      1.32 o
  -3   6  11        0.19        5.89      4.63 o
  -2   6  11       12.44       11.52      3.50 o
  -1   6  11       33.25       32.72      1.21 o
   0   6  11        4.85        5.01      1.07 o
   1   6  11       67.32       58.69      1.10 o
   2   6  11        3.29        5.50      0.87 o
   3   6  11       32.70       29.06      2.55 o
   4   6  11       22.13       20.60      1.15 o
   5   6  11        1.86        2.45      0.67 o
  -5   7  11        6.22        7.25      1.10 o
  -4   7  11        0.24        0.42      1.30 o
  -3   7  11        0.02        1.10      0.88 o
  -2   7  11        8.39        6.23      1.47 o
  -1   7  11       73.26       57.83      1.79 o
   0   7  11        8.38       12.18      0.81 o
   1   7  11        1.50        2.48      0.88 o
   2   7  11        8.33        6.77      0.77 o
   3   7  11       22.86       25.60      0.99 o
   4   7  11        2.55        2.32      1.07 o
  -2   8  11        0.87        0.50      0.81 o
  -1   8  11        0.05        1.42      0.96 o
   0   8  11        1.72        5.49      0.60 o
   1   8  11        1.49        5.55      0.86 o
  -9   0  12        5.03        2.96      0.82 o
  -8   0  12        2.54        2.97      0.82 o
  -7   0  12       55.71       47.38      1.95 o
  -6   0  12        0.05        0.54      1.23 o
  -5   0  12       92.23       88.24      4.01 o
  -4   0  12       63.52       98.07     13.70 o
  -3   0  12      594.97      610.38     40.78 o
  -2   0  12      617.95      573.69      4.78 o
  -1   0  12      225.01      260.05      4.05 o
   0   0  12        6.23        4.83      2.64 o
   1   0  12     1875.50     1983.55     12.23 o
   2   0  12     1608.94     1701.73     12.44 o
   3   0  12      506.06      528.98      7.85 o
   4   0  12      394.10      410.34      7.68 o
   5   0  12      153.45      134.86      2.06 o
   6   0  12      409.32      346.36      2.94 o
   7   0  12       19.34       20.55      1.41 o
   8   0  12       34.42       33.79      1.21 o
  -9   1  12        5.58        5.51      0.53 o
  -8   1  12       39.77       51.07      1.63 o
  -7   1  12       52.62       52.96      3.09 o
  -6   1  12      199.71      172.40      1.52 o
  -5   1  12       99.83       75.10      2.80 o
  -4   1  12       48.74       39.78      2.39 o
  -3   1  12       26.63       14.92      1.87 o
  -2   1  12     1596.66     1551.52      8.22 o
  -1   1  12     1311.45     1318.92      6.51 o
   0   1  12      295.01      272.32     10.93 o
   1   1  12      551.74      507.16      4.61 o
   2   1  12      274.80      258.34      3.76 o
   3   1  12      516.02      494.27      5.31 o
   4   1  12      542.18      533.97      6.55 o
   5   1  12      745.09      685.28     13.49 o
   6   1  12      136.84      113.77      1.42 o
   7   1  12        6.12        6.91      0.91 o
   8   1  12        5.33        5.61      0.74 o
  -9   2  12        7.82       14.10      0.76 o
  -8   2  12        2.15        2.32      0.96 o
  -7   2  12        0.83        0.44      0.77 o
  -6   2  12       93.47       80.19      1.27 o
  -5   2  12       45.14       39.20      0.96 o
  -4   2  12       58.87       48.54      5.22 o
  -3   2  12       60.83       46.49      2.43 o
  -2   2  12      123.80      120.55      2.46 o
  -1   2  12      148.06      148.42      4.69 o
   0   2  12        9.78        8.40      2.81 o
   1   2  12        2.40        4.71      2.74 o
   2   2  12      210.75      177.19      5.07 o
   3   2  12        3.85        6.41      3.03 o
   4   2  12        6.33        7.39      0.84 o
   5   2  12       22.21       21.98      1.35 o
   6   2  12       43.73       39.92      3.93 o
   7   2  12      116.58      116.71      4.96 o
   8   2  12        2.19        2.52      0.45 o
  -8   3  12        1.63        3.20      0.67 o
  -7   3  12        0.43       -0.15      0.86 o
  -6   3  12       51.77       53.23      6.92 o
  -5   3  12      347.86      351.99      2.12 o
  -4   3  12      124.80      102.21      3.38 o
  -3   3  12      404.22      371.48      6.79 o
  -2   3  12      161.30      158.99      8.88 o
  -1   3  12      904.87      716.50      5.83 o
   0   3  12     1597.11     1297.90     11.73 o
   1   3  12      234.19      195.35      5.92 o
   2   3  12       49.34       36.96      3.80 o
   3   3  12      221.16      222.82     12.26 o
   4   3  12      387.83      314.92      7.08 o
   5   3  12       53.45       44.98      1.01 o
   6   3  12       62.77       68.34      1.25 o
   7   3  12        2.44        3.04      0.73 o
  -8   4  12       10.34       15.87      0.69 o
  -7   4  12        9.10        8.40      0.78 o
  -6   4  12        0.07       -1.36      1.36 o
  -5   4  12        0.33       39.81      1.70 o
  -4   4  12       40.30       41.83      1.73 o
  -3   4  12      294.31      299.00      4.09 o
  -2   4  12       14.78        9.98      1.35 o
  -1   4  12       93.71       77.90      3.97 o
   0   4  12      454.05      361.98     14.32 o
   1   4  12      318.69      314.93      8.70 o
   2   4  12      145.30      126.99      6.56 o
   3   4  12      319.24      285.84     27.39 o
   4   4  12        0.54        1.06      1.05 o
   5   4  12       57.77       49.99      1.33 o
   6   4  12       42.95       42.55      3.30 o
   7   4  12        0.14        0.91      0.71 o
  -7   5  12       52.21       72.02      1.21 o
  -6   5  12       52.76       51.03      1.45 o
  -5   5  12       88.92       76.65      1.74 o
  -4   5  12       16.84       17.99      2.70 o
  -3   5  12      169.92      144.48     13.75 o
  -2   5  12      149.77      126.40      7.71 o
  -1   5  12       24.07       22.14      1.13 o
   0   5  12      425.21      417.63      2.71 o
   1   5  12       75.43       61.43      2.64 o
   2   5  12       64.20       60.16      1.36 o
   3   5  12      414.18      435.11      4.30 o
   4   5  12      194.17      191.24      5.18 o
   5   5  12       65.05       67.47      1.79 o
   6   5  12       55.68       57.92      6.76 o
  -6   6  12        2.53        3.13      0.99 o
  -5   6  12        2.48        3.44      1.15 o
  -4   6  12        3.26        1.20      1.19 o
  -3   6  12        0.11        0.98      0.93 o
  -2   6  12        6.63        3.56      2.24 o
  -1   6  12       72.10       62.38      1.19 o
   0   6  12       35.20       27.45      1.55 o
   1   6  12       12.99       10.05      0.90 o
   2   6  12      117.71      109.46      3.57 o
   3   6  12        0.07        0.24      0.91 o
   4   6  12       49.76       40.57      1.73 o
   5   6  12       34.85       32.68      5.27 o
  -4   7  12        0.18        0.48      1.22 o
  -3   7  12       53.68       55.38      1.00 o
  -2   7  12       80.35       74.42      1.70 o
  -1   7  12      104.68      101.75      1.86 o
   0   7  12       99.16       97.66      2.39 o
   1   7  12       33.51       30.07      1.69 o
   2   7  12       26.76       27.23      3.59 o
   3   7  12      130.92      117.31      2.03 o
   4   7  12       76.72       85.74      1.18 o
  -1   8  12       39.73       45.87      1.04 o
   0   8  12        0.36        4.42      0.88 o
  -9   1  13        0.51        1.79      0.76 o
  -8   1  13        0.04        1.16      0.56 o
  -7   1  13        1.47        1.00      0.66 o
  -6   1  13       12.74       10.39      0.87 o
  -5   1  13       32.51       29.34      0.93 o
  -4   1  13        4.88        8.24      2.10 o
  -3   1  13       12.82       12.86      1.60 o
  -2   1  13      714.22      666.16      8.04 o
  -1   1  13       36.17       34.87      2.88 o
   0   1  13      266.19      270.67      3.76 o
   1   1  13        0.58        0.37      1.79 o
   2   1  13       48.14       47.42      2.35 o
   3   1  13       63.74       63.56      2.74 o
   4   1  13      177.58      169.16      2.56 o
   5   1  13       41.61       41.08      2.60 o
   6   1  13       63.33       56.08      1.94 o
   7   1  13       18.05       15.00      1.25 o
   8   1  13        9.17       11.18      0.87 o
  -8   2  13        0.20        0.07      0.75 o
  -7   2  13        1.18        1.55      0.78 o
  -6   2  13       23.74       22.19      1.08 o
  -5   2  13      128.65      122.49      1.31 o
  -4   2  13        1.73        1.34      0.69 o
  -3   2  13       24.87       20.79      2.23 o
  -2   2  13        8.67        8.66      1.94 o
  -1   2  13       50.99       44.79      3.48 o
   0   2  13       12.72        9.21      2.87 o
   1   2  13       71.17       63.86      4.12 o
   2   2  13       13.12        5.29      3.28 o
   3   2  13      316.23      292.78      5.08 o
   4   2  13       94.08       71.48      1.25 o
   5   2  13        6.05        3.43      0.82 o
   6   2  13        4.11        6.18      1.00 o
   7   2  13        2.05        2.91      0.84 o
   8   2  13       27.69       30.43      0.86 o
  -8   3  13        1.81        1.48      0.64 o
  -7   3  13        4.32        4.29      0.86 o
  -6   3  13        0.92        0.02      1.01 o
  -5   3  13        1.50        1.27      0.95 o
  -4   3  13      156.50      156.93      2.65 o
  -3   3  13       59.46       56.95      1.61 o
  -2   3  13      144.91      145.19      4.96 o
  -1   3  13        6.83       13.00      2.34 o
   0   3  13        9.33        4.65      3.22 o
   1   3  13       84.10       77.86      4.70 o
   2   3  13      115.88      109.61      4.97 o
   3   3  13      196.86      176.84      2.09 o
   4   3  13        0.04        0.22      0.83 o
   5   3  13        1.98        0.83      0.85 o
   6   3  13       11.11       12.77      1.01 o
   7   3  13        4.34        4.81      0.68 o
  -7   4  13        0.07        0.20      1.13 o
  -6   4  13       12.15        8.86      1.45 o
  -5   4  13        2.82        0.40      1.51 o
  -4   4  13        4.19        4.10      1.06 o
  -3   4  13       33.83       46.14     12.49 o
  -2   4  13       30.18       26.77      1.69 o
  -1   4  13      221.75      161.44      7.31 o
   0   4  13       23.49       29.52      1.21 o
   1   4  13      144.61      138.70      7.41 o
   2   4  13       22.22       68.35      7.85 o
   3   4  13        1.16        2.43      2.17 o
   4   4  13        5.28        4.59      1.79 o
   5   4  13       10.42        6.28      1.00 o
   6   4  13        9.18       14.18      0.79 o
   7   4  13       17.18       15.63      0.72 o
  -7   5  13        0.02        0.95      0.86 o
  -6   5  13        1.16        2.00      1.13 o
  -5   5  13        0.47        0.19      1.26 o
  -4   5  13        0.70        3.52      2.99 o
  -3   5  13        0.82        2.11      1.07 o
  -2   5  13        9.27        6.50      1.13 o
  -1   5  13       22.04       16.56      1.28 o
   0   5  13       90.51       88.17      1.61 o
   1   5  13       33.46       25.13      2.39 o
   2   5  13       13.61       10.04      2.69 o
   3   5  13      137.54      134.62      7.98 o
   4   5  13        0.38        0.50      1.01 o
   5   5  13       38.38       39.56      1.59 o
   6   5  13        8.37        5.81      0.72 o
  -6   6  13        0.01       -0.57      0.89 o
  -5   6  13        0.04       -0.51      1.12 o
  -4   6  13        0.53       15.08      8.70 o
  -3   6  13        0.01        1.08      1.25 o
  -2   6  13        0.84        0.26      2.10 o
  -1   6  13        4.35        6.02      0.97 o
   0   6  13       41.11       37.92      2.57 o
   1   6  13       37.03       41.69      2.62 o
   2   6  13        4.34        7.20      2.26 o
   3   6  13       12.94       11.32      1.65 o
   4   6  13       13.90       15.85      1.56 o
   5   6  13        1.18        0.49      0.91 o
  -4   7  13        6.47        1.38      1.20 o
  -3   7  13       20.71       18.91      3.46 o
  -2   7  13        8.60        9.91      1.28 o
  -1   7  13       16.88       20.84      1.33 o
   0   7  13        6.98        6.26      0.81 o
   1   7  13        0.37       -0.33      0.92 o
   2   7  13       25.97       25.18      4.01 o
   3   7  13        0.74        2.67      1.43 o
  -8   0  14        3.51        3.75      0.81 o
  -7   0  14       11.79       12.46      0.98 o
  -6   0  14        0.29        1.71      0.97 o
  -5   0  14      212.44      202.40      5.12 o
  -4   0  14      856.02      728.17      3.45 o
  -3   0  14      867.97      850.49      9.09 o
  -2   0  14      174.78      164.84     16.52 o
  -1   0  14      347.83      319.45     20.31 o
   0   0  14      924.86      914.81      9.39 o
   1   0  14      272.44      302.31      6.10 o
   2   0  14      483.39      525.39      7.69 o
   3   0  14      253.45      272.52      6.39 o
   4   0  14        3.01        6.24      2.01 o
   5   0  14      318.69      302.21      2.69 o
   6   0  14      167.56      169.46      2.21 o
   7   0  14       75.21       72.78      1.54 o
   8   0  14        0.71        1.50      0.83 o
  -8   1  14       20.04       24.62      1.01 o
  -7   1  14        3.64        2.84      0.65 o
  -6   1  14        7.14        4.50      0.85 o
  -5   1  14        8.39        8.17      0.96 o
  -4   1  14      110.95      106.82      2.81 o
  -3   1  14      230.67      204.97      3.24 o
  -2   1  14      191.06      185.92      3.08 o
  -1   1  14      184.17      139.07     10.98 o
   0   1  14      288.67      274.98     12.94 o
   1   1  14       12.99        9.28      2.11 o
   2   1  14     1018.02     1020.15      7.28 o
   3   1  14      859.30      832.63     16.63 o
   4   1  14      289.44      256.90      4.63 o
   5   1  14       71.89       66.10      1.20 o
   6   1  14        3.71        3.37      0.97 o
   7   1  14       41.53       46.39      1.31 o
   8   1  14       83.11      100.86      4.45 o
  -8   2  14       12.97       15.73      0.79 o
  -7   2  14       27.89       31.38      1.87 o
  -6   2  14       23.97       29.87      1.12 o
  -5   2  14       12.56       10.46      0.81 o
  -4   2  14      207.16      202.93      1.33 o
  -3   2  14      289.72      253.48      4.07 o
  -2   2  14      233.48      217.59     19.54 o
  -1   2  14      229.39      191.91      5.53 o
   0   2  14       36.54       34.17      3.70 o
   1   2  14      196.11      216.03      6.38 o
   2   2  14     1177.44     1085.27     12.05 o
   3   2  14      448.32      409.27      3.91 o
   4   2  14       10.65        7.84      0.81 o
   5   2  14        4.17        3.53      1.18 o
   6   2  14        5.94        8.51      0.98 o
   7   2  14       28.53       32.31      2.20 o
  -8   3  14        2.25        4.74      0.57 o
  -7   3  14       25.63       29.06      1.32 o
  -6   3  14       77.01       75.92      1.28 o
  -5   3  14        0.45       -0.11      1.05 o
  -4   3  14       10.52       10.85      1.68 o
  -3   3  14      491.13      460.62     13.67 o
  -2   3  14      320.18      291.29      7.21 o
  -1   3  14      219.36      184.92     16.83 o
   0   3  14        0.92       -2.07      3.37 o
   1   3  14       34.22       24.04      4.05 o
   2   3  14      177.23      162.65      2.07 o
   3   3  14      227.75      183.94      9.10 o
   4   3  14       14.78       11.23      0.86 o
   5   3  14       85.04       75.68      2.43 o
   6   3  14      194.84      217.34      6.72 o
   7   3  14       62.35       67.40      1.44 o
  -7   4  14        3.54        3.69      1.11 o
  -6   4  14       10.37       13.79      1.41 o
  -5   4  14       66.42       74.63      1.94 o
  -4   4  14      156.76      153.56      7.90 o
  -3   4  14       13.76       14.17      3.60 o
  -2   4  14       16.10       12.82      1.66 o
  -1   4  14        2.44        8.55      1.71 o
   0   4  14      300.19      262.29     16.71 o
   1   4  14     1067.46      924.68      4.93 o
   2   4  14      204.38      175.06     13.75 o
   3   4  14        6.65        3.05      1.15 o
   4   4  14       11.58       17.04      1.20 o
   5   4  14       66.94       65.24      1.85 o
   6   4  14        0.11        2.08      1.34 o
  -6   5  14        2.45        3.39      1.17 o
  -5   5  14       18.26       20.04      1.39 o
  -4   5  14       13.15       10.03      1.01 o
  -3   5  14       64.89       57.92      1.80 o
  -2   5  14       46.89       37.59      1.24 o
  -1   5  14       81.51       62.55      1.41 o
   0   5  14      112.48      117.52      1.58 o
   1   5  14       30.43       31.23      3.65 o
   2   5  14      234.48      217.44     15.57 o
   3   5  14      191.90      181.64     12.09 o
   4   5  14       38.62       36.73      1.13 o
   5   5  14       71.76       84.49      1.65 o
   6   5  14       26.41       22.58      0.67 o
  -5   6  14        7.35        9.46      1.15 o
  -4   6  14       70.23       80.23      6.85 o
  -3   6  14      123.40      116.48      3.38 o
  -2   6  14      121.86       97.33      1.64 o
  -1   6  14        4.19        2.81      2.30 o
   0   6  14       20.58       21.30      4.51 o
   1   6  14       89.34       94.55      6.20 o
   2   6  14        9.57        9.45      1.87 o
   3   6  14        1.61        1.99      0.90 o
   4   6  14       21.43       27.37      1.48 o
  -3   7  14       20.49       24.29      3.69 o
  -2   7  14       31.92       35.75      1.28 o
  -1   7  14        9.84        9.19      2.60 o
   0   7  14       14.83       17.64      1.17 o
   1   7  14       74.90       76.50      4.12 o
   2   7  14       61.26       62.39      1.91 o
   3   7  14       79.49       75.23      1.42 o
  -8   1  15        0.48       -0.09      0.62 o
  -7   1  15        1.93        2.44      0.65 o
  -6   1  15        0.02        0.42      0.71 o
  -5   1  15       80.85       89.38      1.56 o
  -4   1  15       12.33       12.73      0.84 o
  -3   1  15       30.74       35.83      8.99 o
  -2   1  15       60.61       57.02      2.73 o
  -1   1  15       69.12       67.02      2.55 o
   0   1  15        0.75       -1.96      1.96 o
   1   1  15      105.52       90.35      7.68 o
   2   1  15      129.55      135.80      3.54 o
   3   1  15        3.02        5.87      0.81 o
   4   1  15      100.48       94.59      1.52 o
   5   1  15       36.27       40.58      1.09 o
   6   1  15        2.09        6.30      2.60 o
   7   1  15        4.65        6.78      0.63 o
  -8   2  15        1.23        2.48      0.70 o
  -7   2  15        7.41        7.28      1.40 o
  -6   2  15        0.27       -0.70      1.10 o
  -5   2  15       60.87       64.83      1.18 o
  -4   2  15        1.42        4.32      1.04 o
  -3   2  15        1.86        3.05      0.83 o
  -2   2  15       25.12       25.66      2.59 o
  -1   2  15      142.62      116.77      4.92 o
   0   2  15       53.59       44.27      4.40 o
   1   2  15      406.61      386.45      8.63 o
   2   2  15       76.98      104.40     14.27 o
   3   2  15        2.48        1.29      2.16 o
   4   2  15        0.33        0.05      0.99 o
   5   2  15       98.78       89.56      9.03 o
   6   2  15        6.11        7.05      0.75 o
   7   2  15        2.84        2.77      0.68 o
  -8   3  15        8.34        6.60      0.67 o
  -7   3  15       17.95       24.04      0.86 o
  -6   3  15       22.35       25.72      1.12 o
  -5   3  15       37.31       38.27      2.87 o
  -4   3  15        3.18        6.65      1.64 o
  -3   3  15       92.24       94.66      2.19 o
  -2   3  15       12.70       25.85      3.36 o
  -1   3  15       84.76       72.55      1.83 o
   0   3  15       87.51      380.74    165.53 o
   1   3  15       17.44       16.43      1.10 o
   2   3  15       16.87       14.64      3.90 o
   3   3  15        0.00       -0.58      0.81 o
   4   3  15        0.31        0.74      0.80 o
   5   3  15        0.10        2.13      1.51 o
   6   3  15        0.08        1.46      0.81 o
   7   3  15        1.41        2.14      0.65 o
  -7   4  15        2.18        2.35      1.29 o
  -6   4  15        1.35       30.25      1.49 o
  -5   4  15        0.10       -0.41      1.47 o
  -4   4  15        0.03        1.05      0.95 o
  -3   4  15      111.67      103.19      1.46 o
  -2   4  15        5.90        6.05      1.68 o
  -1   4  15      149.86      138.51      2.42 o
   0   4  15       17.31       25.86      2.11 o
   1   4  15        0.85        5.93      1.01 o
   2   4  15        0.15        3.46      0.87 o
   3   4  15       13.30       12.97      1.34 o
   4   4  15       31.77       28.16      2.87 o
   5   4  15        0.60        0.15      1.42 o
   6   4  15       16.20       14.23      1.14 o
  -6   5  15        2.74        3.73      1.12 o
  -5   5  15        0.21       -0.09      1.25 o
  -4   5  15       16.86       11.88      0.90 o
  -3   5  15        1.77        1.36      0.99 o
  -2   5  15       11.81       12.10      1.11 o
  -1   5  15        0.12        1.88      1.10 o
   0   5  15      115.03       88.30      2.34 o
   1   5  15       98.00       85.41      6.83 o
   2   5  15        1.19        0.72      1.05 o
   3   5  15        4.13        2.25      1.44 o
   4   5  15       64.54       60.29      5.43 o
   5   5  15        0.02        1.22      0.60 o
  -5   6  15        1.51        2.55      1.03 o
  -4   6  15        0.02        4.13      1.19 o
  -3   6  15        9.68       11.03      0.83 o
  -2   6  15        2.74        4.56      1.27 o
  -1   6  15        6.33        4.84      0.99 o
   0   6  15       16.89       11.07      0.97 o
   1   6  15       18.53       16.63      1.86 o
   2   6  15       11.54       14.90      0.78 o
   3   6  15       36.37       33.83      0.97 o
   4   6  15        2.33        2.95      1.21 o
  -2   7  15        0.05        1.80      0.99 o
  -1   7  15        3.61        1.25      2.37 o
   0   7  15        2.68        3.80      0.98 o
   1   7  15        3.19        2.12      0.56 o
   2   7  15        1.94       -1.29      1.29 o
  -8   0  16        0.12       -0.19      0.59 o
  -7   0  16       85.13      111.69      8.82 o
  -6   0  16      155.69      163.94     10.90 o
  -5   0  16      162.41      172.45      6.87 o
  -4   0  16       36.98       40.49      1.21 o
  -3   0  16      137.13      134.86      9.02 o
  -2   0  16      248.56      242.81      5.54 o
  -1   0  16       98.31       82.81      4.00 o
   0   0  16       22.26       12.88      3.48 o
   1   0  16      255.07      248.65      6.43 o
   2   0  16      187.53      182.55     12.37 o
   3   0  16      792.39      805.65      2.76 o
   4   0  16      549.59      544.50      3.25 o
   5   0  16       90.43       87.50      1.69 o
   6   0  16      134.46      149.44      1.96 o
   7   0  16       39.85       43.41      2.58 o
  -8   1  16        7.77       13.17      1.00 o
  -7   1  16        8.62       12.04      0.82 o
  -6   1  16       15.10       14.27      0.75 o
  -5   1  16       17.84       19.82      1.44 o
  -4   1  16       36.38       32.52      1.01 o
  -3   1  16        0.40        0.95      0.92 o
  -2   1  16       47.05       41.57      3.55 o
  -1   1  16       20.67       20.35      2.10 o
   0   1  16        0.01       -1.78      2.05 o
   1   1  16       87.12       84.05      3.19 o
   2   1  16      758.93      727.71      7.63 o
   3   1  16      244.43      238.34      2.73 o
   4   1  16       73.13       74.68      0.90 o
   5   1  16       18.84       18.15      0.97 o
   6   1  16        8.25        9.98      0.91 o
   7   1  16       38.87       43.49      1.21 o
  -8   2  16        0.12       -0.15      0.79 o
  -7   2  16        2.39        5.38      1.02 o
  -6   2  16        9.22       13.05      1.16 o
  -5   2  16      275.63      317.64      2.27 o
  -4   2  16      226.50      262.59      6.66 o
  -3   2  16       70.59       85.38      1.43 o
  -2   2  16        3.05        1.32      0.94 o
  -1   2  16      239.95      213.28      7.86 o
   0   2  16     1439.91     1308.05     27.20 o
   1   2  16      982.76      932.65     25.40 o
   2   2  16       40.03       39.57      1.53 o
   3   2  16       13.35       10.42      2.09 o
   4   2  16      199.99      174.56      2.96 o
   5   2  16      220.64      232.72     17.71 o
   6   2  16      106.29      119.46      2.88 o
   7   2  16       23.67       22.09      0.91 o
  -7   3  16        2.87        6.50      1.00 o
  -6   3  16        0.85        1.08      0.92 o
  -5   3  16        0.46        1.29      1.60 o
  -4   3  16      100.37      100.60      2.19 o
  -3   3  16        1.74        5.15      1.81 o
  -2   3  16      126.75      107.52      2.32 o
  -1   3  16       21.02       14.36      1.88 o
   0   3  16       46.77       41.43      5.07 o
   1   3  16        1.42       -1.46      1.46 o
   2   3  16        0.59        1.00      2.02 o
   3   3  16       61.44       57.31      2.44 o
   4   3  16       54.21       41.03      1.07 o
   5   3  16       90.71       88.05      1.84 o
   6   3  16       12.66       13.80      1.13 o
  -7   4  16        8.98       15.37      0.73 o
  -6   4  16       31.24       43.72      1.51 o
  -5   4  16       11.19        9.59      1.56 o
  -4   4  16       62.66       64.61      1.19 o
  -3   4  16       10.27       14.38      1.08 o
  -2   4  16      476.35      449.41      3.57 o
  -1   4  16      669.50      568.31      4.05 o
   0   4  16      158.47      343.68    154.34 o
   1   4  16      135.98      128.19      6.83 o
   2   4  16       75.44       70.15      1.54 o
   3   4  16      133.03      116.27      1.51 o
   4   4  16       93.16      102.83      2.55 o
   5   4  16       52.01       63.50      1.62 o
   6   4  16       13.60       16.52      1.53 o
  -6   5  16       14.74       17.22      2.23 o
  -5   5  16        5.66        5.57      1.27 o
  -4   5  16        0.76        0.08      1.71 o
  -3   5  16       43.79       46.83      1.11 o
  -2   5  16       22.02       19.84      1.10 o
  -1   5  16        3.25        2.84      1.04 o
   0   5  16       17.95       16.44      0.93 o
   1   5  16       31.46       22.65      2.64 o
   2   5  16        6.61        3.97      1.47 o
   3   5  16        5.16        5.22      1.06 o
   4   5  16        1.63        2.72      1.55 o
   5   5  16        2.10        1.92      0.50 o
  -5   6  16       61.59       52.01      1.17 o
  -4   6  16       70.23       81.51      1.54 o
  -3   6  16        1.29        3.59      1.61 o
  -2   6  16        0.82        0.79      1.25 o
  -1   6  16       70.65       65.83      1.72 o
   0   6  16       33.51       37.45      4.24 o
   1   6  16       96.85       90.85      2.18 o
   2   6  16       93.88      105.10      0.89 o
   3   6  16       13.44       13.65      0.81 o
   4   6  16       67.57       72.86      1.19 o
  -2   7  16        2.80        2.63      0.81 o
  -1   7  16        0.02        0.08      0.87 o
   0   7  16       11.31       11.81      0.87 o
   1   7  16        5.84        4.38      0.67 o
  -8   1  17        4.19        7.72      0.55 o
  -7   1  17        5.38        4.76      0.72 o
  -6   1  17        2.62        2.57      0.66 o
  -5   1  17       31.40       36.12      0.98 o
  -4   1  17       92.86      111.68      1.71 o
  -3   1  17        6.08        4.88      1.03 o
  -2   1  17       34.30       29.54      3.04 o
  -1   1  17       17.43       13.19      0.83 o
   0   1  17       39.33       34.50      1.15 o
   1   1  17        0.77       -0.06      0.88 o
   2   1  17      241.47      222.89      1.64 o
   3   1  17        0.16        3.43      0.79 o
   4   1  17        3.70        3.25      0.69 o
   5   1  17        0.81       -0.22      0.69 o
   6   1  17        0.01       -0.03      0.80 o
   7   1  17        6.86        8.09      0.59 o
  -7   2  17       22.94       27.56      0.90 o
  -6   2  17        1.51        3.18      1.01 o
  -5   2  17       13.90       27.28      1.27 o
  -4   2  17        2.07        7.16      0.96 o
  -3   2  17        3.82        3.23      0.96 o
  -2   2  17       14.23       13.51      1.08 o
  -1   2  17      110.50      108.96      4.61 o
   0   2  17      239.08      251.99      2.34 o
   1   2  17       37.30       37.00      1.35 o
   2   2  17       57.94       54.63      1.62 o
   3   2  17       99.40       87.66      1.95 o
   4   2  17        3.83        4.14      1.50 o
   5   2  17        0.01        0.57      0.87 o
   6   2  17        1.19        0.11      0.60 o
  -7   3  17        0.02        3.06      0.88 o
  -6   3  17       19.54       26.69      1.97 o
  -5   3  17       22.49       33.07      1.75 o
  -4   3  17       16.25       17.68      1.83 o
  -3   3  17       49.42       48.32      2.00 o
  -2   3  17       22.01       23.77      1.14 o
  -1   3  17        9.25        7.56      1.03 o
   0   3  17       60.44       55.73      2.38 o
   1   3  17       18.44       16.25      0.99 o
   2   3  17        1.04        0.25      1.04 o
   3   3  17        6.40        3.13      0.92 o
   4   3  17        6.80       27.00      1.00 o
   5   3  17       15.25       11.21      1.37 o
   6   3  17        1.03        0.99      0.75 o
  -6   4  17        5.74       12.71      0.66 o
  -5   4  17       22.53       23.47      1.57 o
  -4   4  17       14.87       17.64      0.99 o
  -3   4  17        1.37        4.21      0.97 o
  -2   4  17       91.80       90.98      2.24 o
  -1   4  17        7.20       10.53      1.86 o
   0   4  17        0.99        0.15      1.25 o
   1   4  17        3.92        4.67      0.93 o
   2   4  17       22.71       20.70      0.87 o
   3   4  17        7.91        5.53      0.79 o
   4   4  17       22.54       21.73      1.05 o
   5   4  17       14.72       20.43      1.30 o
  -5   5  17        0.13        0.24      1.20 o
  -4   5  17        6.13        6.11      3.32 o
  -3   5  17        7.99        7.58      1.87 o
  -2   5  17       15.34       14.66      1.58 o
  -1   5  17       67.60       52.85      2.50 o
   0   5  17       26.24       27.46      1.20 o
   1   5  17       63.55       53.09      1.72 o
   2   5  17        3.46        3.30      0.89 o
   3   5  17        0.01        4.68      1.90 o
   4   5  17        5.33        8.38      1.30 o
  -4   6  17        0.52       -0.15      1.13 o
  -3   6  17        0.81        1.55      1.87 o
  -2   6  17        0.15        0.15      1.11 o
  -1   6  17       13.20       16.03      0.84 o
   0   6  17        2.63        4.86      1.69 o
   1   6  17       14.47       12.42      2.18 o
   2   6  17        2.87        6.21      3.26 o
   3   6  17       42.90       45.46      4.45 o
  -1   7  17        1.53        0.80      0.70 o
   0   7  17       18.99       21.23      0.72 o
  -7   0  18        6.86       11.47      0.77 o
  -6   0  18        7.39        8.21      1.38 o
  -5   0  18       16.88       18.74      1.48 o
  -4   0  18       19.95       25.26      1.45 o
  -3   0  18       11.57        6.74      1.31 o
  -2   0  18       17.44       14.76      1.10 o
  -1   0  18       73.66       68.17      3.87 o
   0   0  18      363.06      361.20      2.62 o
   1   0  18      884.46      819.18      3.73 o
   2   0  18        4.89        3.10      0.95 o
   3   0  18      489.49      485.91      2.50 o
   4   0  18       62.04       72.44      1.74 o
   5   0  18       89.66       98.95      4.30 o
   6   0  18      182.35      188.27      1.79 o
  -7   1  18        4.29        5.77      0.81 o
  -6   1  18       19.73       28.44      1.34 o
  -5   1  18       14.03       19.25      0.89 o
  -4   1  18       11.98       15.52      1.01 o
  -3   1  18       79.70       60.05      1.28 o
  -2   1  18      235.84      215.45      3.04 o
  -1   1  18       26.95       24.87      1.01 o
   0   1  18        7.27        8.26      0.88 o
   1   1  18      433.07      383.20     13.57 o
   2   1  18      261.83      243.98      1.65 o
   3   1  18      229.90      221.45      4.26 o
   4   1  18        3.06        2.50      0.72 o
   5   1  18        2.06        1.04      0.82 o
   6   1  18        3.86        9.58      0.75 o
  -7   2  18       31.76       49.14      1.21 o
  -6   2  18       16.84       23.17      1.27 o
  -5   2  18       44.23       54.93      5.78 o
  -4   2  18       74.41       73.95      4.59 o
  -3   2  18       88.33       77.50      1.29 o
  -2   2  18      452.76      410.75      3.61 o
  -1   2  18      301.52      291.76      3.17 o
   0   2  18       43.67       62.49      1.07 o
   1   2  18       35.15       27.94      2.87 o
   2   2  18      105.96       88.99      2.86 o
   3   2  18      267.92      251.13      1.75 o
   4   2  18      255.55      258.33      1.73 o
   5   2  18        5.82        7.87      1.22 o
   6   2  18       21.22       21.34      0.76 o
  -7   3  18        1.32        1.91      0.52 o
  -6   3  18        1.56        1.81      1.28 o
  -5   3  18       17.23       23.62      1.68 o
  -4   3  18       48.88       51.64      1.95 o
  -3   3  18      322.27      320.72      5.58 o
  -2   3  18      127.02      119.15      4.89 o
  -1   3  18      160.52      156.10      5.31 o
   0   3  18       76.54       75.91      6.54 o
   1   3  18       13.28       12.81      1.08 o
   2   3  18        0.31        1.02      1.03 o
   3   3  18       21.67       22.91      1.01 o
   4   3  18       13.59       14.35      1.24 o
   5   3  18        0.41        1.06      1.18 o
   6   3  18       20.38       22.88      3.20 o
  -6   4  18        1.25        0.94      0.63 o
  -5   4  18        0.18        0.43      1.08 o
  -4   4  18       96.13      107.10      1.86 o
  -3   4  18       37.58       36.98      1.62 o
  -2   4  18      174.57      155.75      2.58 o
  -1   4  18        1.07        2.90      1.99 o
   0   4  18       48.29       37.32      2.01 o
   1   4  18      207.14      189.71     18.95 o
   2   4  18       14.94       15.21      0.78 o
   3   4  18       29.64       30.41      0.94 o
   4   4  18       57.18       67.41      2.61 o
   5   4  18       44.86       58.96      1.21 o
  -5   5  18        1.07       -1.16      1.16 o
  -4   5  18       11.90       14.20      2.62 o
  -3   5  18       70.66       65.47      6.21 o
  -2   5  18        3.28        2.51      1.13 o
  -1   5  18        2.60        1.94      0.90 o
   0   5  18       94.65       99.02     11.95 o
   1   5  18        0.29        1.12      0.88 o
   2   5  18       37.05       43.06      6.71 o
   3   5  18       54.84       72.55      7.01 o
   4   5  18        8.43       10.41      1.06 o
  -4   6  18        3.38        3.27      0.94 o
  -3   6  18        1.38        2.98      0.77 o
  -2   6  18       23.67       24.05      0.77 o
  -1   6  18       42.11       44.11      1.04 o
   0   6  18       49.00       51.83      1.03 o
   1   6  18       21.97       22.37      0.68 o
   2   6  18       17.40       16.59      1.27 o
   3   6  18       28.15       29.14      0.87 o
  -7   1  19        0.02       -1.14      1.14 o
  -6   1  19       11.41       14.66      0.98 o
  -5   1  19        1.69        1.96      0.71 o
  -4   1  19       19.01       22.57      4.05 o
  -3   1  19        0.12        0.37      0.81 o
  -2   1  19       39.90       29.16      0.95 o
  -1   1  19       56.74       49.10      2.12 o
   0   1  19       26.05       28.36      1.41 o
   1   1  19        1.81        3.14      0.73 o
   2   1  19       27.40       29.25      0.89 o
   3   1  19        4.62       10.30      1.11 o
   4   1  19        5.37        3.75      0.70 o
   5   1  19       10.81       11.86      0.80 o
   6   1  19        0.35        0.05      0.48 o
  -7   2  19        0.31        0.34      0.57 o
  -6   2  19        0.28        1.34      1.07 o
  -5   2  19        7.15        6.29      1.18 o
  -4   2  19       14.55       16.49      1.03 o
  -3   2  19      177.99      186.00      4.59 o
  -2   2  19       46.36       44.45      2.10 o
  -1   2  19       66.30       56.48      1.36 o
   0   2  19       74.02       73.30      3.82 o
   1   2  19       82.37       82.16      8.20 o
   2   2  19        3.21        2.47      0.75 o
   3   2  19        1.16        2.34      0.94 o
   4   2  19        0.82        0.12      1.09 o
   5   2  19        6.29        4.13      1.09 o
   6   2  19        6.96        8.20      0.59 o
  -6   3  19       14.82       22.34      5.49 o
  -5   3  19       30.94       32.47      2.25 o
  -4   3  19       29.83       33.05      1.95 o
  -3   3  19        2.55        8.38      1.09 o
  -2   3  19        2.98        7.47      1.21 o
  -1   3  19        3.52        3.74      0.80 o
   0   3  19        2.79       -0.08      1.06 o
   1   3  19       20.21       20.85      1.06 o
   2   3  19        5.04        7.23      0.81 o
   3   3  19       19.76       23.20      1.35 o
   4   3  19        9.69       10.39      1.12 o
   5   3  19       25.34       28.11      1.15 o
  -5   4  19        9.85       10.52      1.06 o
  -4   4  19       57.62       59.96      1.25 o
  -3   4  19        0.19        3.77      1.36 o
  -2   4  19        6.90        8.36      2.49 o
  -1   4  19        1.35        2.67      0.90 o
   0   4  19       16.28       12.62      2.33 o
   1   4  19        1.96        1.66      0.90 o
   2   4  19        0.73       -0.72      0.72 o
   3   4  19       29.37       35.57      3.29 o
   4   4  19        4.47        9.67      1.23 o
   5   4  19        0.39        0.81      0.63 o
  -5   5  19        0.14        0.65      0.97 o
  -4   5  19        4.67        3.65      1.52 o
  -3   5  19       15.73       15.82      1.48 o
  -2   5  19        0.07        2.32      0.84 o
  -1   5  19       10.30        8.25      0.84 o
   0   5  19        7.93        5.50      0.98 o
   1   5  19        0.46       -0.50      0.76 o
   2   5  19       64.66       81.87      8.34 o
   3   5  19       11.67       19.36      0.84 o
   4   5  19        2.96        4.29      0.72 o
  -3   6  19        0.72        4.02      0.94 o
  -2   6  19        0.27        2.67      1.30 o
  -1   6  19        0.04        1.85      0.74 o
   0   6  19       13.28       12.61      0.75 o
   1   6  19        1.81        0.75      0.53 o
  -6   0  20        0.13       -0.66      0.76 o
  -5   0  20       47.84       60.91     11.89 o
  -4   0  20       59.92       55.03      1.59 o
  -3   0  20       19.44       17.79      1.40 o
  -2   0  20      181.47      159.73      2.09 o
  -1   0  20       13.39       10.04      1.34 o
   0   0  20        5.11        6.61      1.35 o
   1   0  20       11.62        8.77      1.24 o
   2   0  20       77.17       60.05      1.67 o
   3   0  20      360.49      392.21      2.75 o
   4   0  20        1.76        0.88      0.82 o
   5   0  20        3.65        3.34      0.99 o
   6   0  20        8.91       11.17      0.79 o
  -7   1  20        0.27        1.15      1.07 o
  -6   1  20       10.05       18.65      0.74 o
  -5   1  20       11.26       15.51      1.63 o
  -4   1  20      101.47       97.27      2.70 o
  -3   1  20       23.63       21.38      0.88 o
  -2   1  20       37.02       33.04      1.54 o
  -1   1  20      299.82      298.19      4.82 o
   0   1  20      436.87      438.43      3.16 o
   1   1  20      167.73      165.24      3.22 o
   2   1  20      229.75      236.29      1.62 o
   3   1  20       25.54       31.91      0.82 o
   4   1  20       49.31       63.84      6.91 o
   5   1  20       88.54      111.92      1.51 o
   6   1  20        3.02        4.88      0.49 o
  -6   2  20       15.42       21.97      2.10 o
  -5   2  20        0.46        0.57      0.83 o
  -4   2  20        0.00        3.38      0.86 o
  -3   2  20       79.13       84.85      1.20 o
  -2   2  20       20.92       23.09      3.10 o
  -1   2  20      153.82      137.38      2.03 o
   0   2  20       26.35       32.04      1.04 o
   1   2  20       21.59       17.76      1.34 o
   2   2  20       14.26       16.31      0.84 o
   3   2  20        3.05        3.56      0.75 o
   4   2  20        0.03       -0.15      1.20 o
   5   2  20        4.89        5.49      0.71 o
  -6   3  20       38.68       45.80      0.99 o
  -5   3  20       51.82       66.79      1.39 o
  -4   3  20      133.91      155.61      1.17 o
  -3   3  20      151.33      166.74      8.93 o
  -2   3  20        6.06        7.93      1.02 o
  -1   3  20       14.41       11.36      0.80 o
   0   3  20        3.22        1.40      1.03 o
   1   3  20       63.55       75.19      5.24 o
   2   3  20      123.51      126.19      3.80 o
   3   3  20       78.52       82.68      1.13 o
   4   3  20       34.97       39.42      1.29 o
   5   3  20      102.17      121.85      3.30 o
  -5   4  20        2.15        1.97      1.31 o
  -4   4  20        0.26        1.01      0.56 o
  -3   4  20        8.80       11.36      0.93 o
  -2   4  20        1.03        2.24      1.77 o
  -1   4  20       14.71       14.56      1.36 o
   0   4  20        0.38        1.42      1.01 o
   1   4  20       31.29       33.67      7.52 o
   2   4  20        0.56        0.43      0.65 o
   3   4  20       27.95       36.65      4.78 o
   4   4  20        5.16        6.48      0.96 o
  -4   5  20        0.25        0.65      1.15 o
  -3   5  20       66.03       76.47      0.95 o
  -2   5  20       23.23       24.50      2.73 o
  -1   5  20       43.58       37.12      5.19 o
   0   5  20       41.78       37.59      1.07 o
   1   5  20       23.25       23.27      0.73 o
   2   5  20      164.59      220.27     10.09 o
   3   5  20      105.24      142.92      2.46 o
  -2   6  20        3.12        4.58      0.58 o
  -1   6  20        0.05        0.61      0.60 o
   0   6  20        1.66        0.96      1.35 o
  -6   1  21        1.68        1.78      0.57 o
  -5   1  21        3.88        2.59      0.75 o
  -4   1  21        2.80        4.81      0.85 o
  -3   1  21        0.32        4.30      0.92 o
  -2   1  21        9.91       12.25      0.88 o
  -1   1  21        0.40        1.13      1.18 o
   0   1  21        1.28        2.51      0.86 o
   1   1  21        5.17        8.45      3.32 o
   2   1  21        0.06       -0.23      0.71 o
   3   1  21        3.19       10.00      0.95 o
   4   1  21        0.86        0.31      0.74 o
   5   1  21        0.44        1.91      0.61 o
  -6   2  21        0.20        0.13      0.90 o
  -5   2  21       60.98       77.78      1.51 o
  -4   2  21        2.39        2.18      0.70 o
  -3   2  21       16.73       15.62      0.94 o
  -2   2  21       96.80       91.42      1.04 o
  -1   2  21        4.77        4.25      0.79 o
   0   2  21       23.39       18.82      0.91 o
   1   2  21        0.01        0.50      0.68 o
   2   2  21        2.44        2.39      0.61 o
   3   2  21        0.16        2.06      0.69 o
   4   2  21       16.25       17.64      0.79 o
   5   2  21       18.93       18.35      0.62 o
  -5   3  21        1.47        3.60      0.76 o
  -4   3  21        1.68        5.02      0.81 o
  -3   3  21       33.43       39.70      1.13 o
  -2   3  21        8.08        7.95      0.97 o
  -1   3  21        3.17        5.28      1.26 o
   0   3  21       10.71       12.87      1.19 o
   1   3  21        9.95       11.77      0.73 o
   2   3  21        0.18        0.37      0.70 o
   3   3  21       13.05       16.89      0.97 o
   4   3  21        3.75        5.11      0.96 o
  -4   4  21        3.64        3.62      1.09 o
  -3   4  21        0.11        0.15      0.80 o
  -2   4  21        8.92        8.28      0.84 o
  -1   4  21        0.97        1.30      0.78 o
   0   4  21        3.16        2.29      0.92 o
   1   4  21       28.05       29.65      2.71 o
   2   4  21        8.86       12.73      0.72 o
   3   4  21        7.60       13.21      1.90 o
  -3   5  21       20.28       25.08      0.66 o
  -2   5  21        0.13        0.58      0.98 o
  -1   5  21        0.66        0.80      0.80 o
   0   5  21        4.84        4.13      0.82 o
   1   5  21        0.03        1.77      1.38 o
   2   5  21        9.70       16.32      0.92 o
  -6   0  22       11.48       12.00      0.78 o
  -5   0  22        0.69        1.08      0.97 o
  -4   0  22        0.10        0.29      1.10 o
  -3   0  22       14.36       13.39      1.25 o
  -2   0  22       55.38       43.56      1.51 o
  -1   0  22      103.25       96.13      1.68 o
   0   0  22       30.18       32.13      1.31 o
   1   0  22        5.31        4.27      1.20 o
   2   0  22        0.39        2.65      1.16 o
   3   0  22       18.03       19.48      1.25 o
   4   0  22       27.16       27.54      1.05 o
   5   0  22       49.39       71.77      0.99 o
  -6   1  22        2.62        3.94      0.81 o
  -5   1  22        2.92        2.82      0.69 o
  -4   1  22       30.28       30.42      1.60 o
  -3   1  22       23.36       23.91      0.92 o
  -2   1  22      100.64      102.30      1.31 o
  -1   1  22      134.83      125.30      3.00 o
   0   1  22       10.10       17.47      0.92 o
   1   1  22       46.76       58.06      4.04 o
   2   1  22      138.56      158.17      1.26 o
   3   1  22        0.33        1.14      0.77 o
   4   1  22       52.24       59.25      1.37 o
   5   1  22       23.45       27.17      0.84 o
  -6   2  22        0.07        1.10      0.65 o
  -5   2  22       10.25       14.38      1.08 o
  -4   2  22       26.03       27.94      1.93 o
  -3   2  22       71.90       78.01      2.79 o
  -2   2  22       20.95       22.17      0.78 o
  -1   2  22        7.62        6.28      0.81 o
   0   2  22       20.46       20.39      1.13 o
   1   2  22       63.58       65.83      0.85 o
   2   2  22       39.44       46.45      1.23 o
   3   2  22        1.41        1.75      0.78 o
   4   2  22        6.66        6.00      0.96 o
  -5   3  22        3.82        6.81      0.73 o
  -4   3  22        9.70       12.36      0.65 o
  -3   3  22        7.55        8.00      0.88 o
  -2   3  22        0.34        0.93      0.85 o
  -1   3  22       26.10       26.09      0.75 o
   0   3  22       17.52       23.53      1.14 o
   1   3  22       79.21       83.07      1.18 o
   2   3  22       65.10       75.72      1.01 o
   3   3  22       85.12      107.09      2.86 o
   4   3  22       49.90       72.42      1.00 o
  -3   4  22       13.42       16.54      4.46 o
  -2   4  22       60.43       64.25      7.27 o
  -1   4  22       50.25       43.82      1.04 o
   0   4  22       36.42       35.49      1.00 o
   1   4  22       26.45       28.30      1.29 o
   2   4  22        1.72        2.97      0.92 o
  -2   5  22        6.48        6.23      0.68 o
  -1   5  22       28.15       28.91      0.80 o
   0   5  22       76.64       94.45      1.14 o
   1   5  22       82.44      103.62      1.06 o
  -5   1  23        2.58        1.67      0.57 o
  -4   1  23       21.05       22.95      1.49 o
  -3   1  23       16.05       19.63      0.82 o
  -2   1  23        6.21        7.52      0.80 o
  -1   1  23        0.90        2.15      0.74 o
   0   1  23        0.03        1.09      0.76 o
   1   1  23        3.37        1.84      0.80 o
   2   1  23        0.15        0.85      0.60 o
   3   1  23        5.95        4.82      0.57 o
   4   1  23       30.11       37.74      0.98 o
  -5   2  23        6.05        8.67      0.85 o
  -4   2  23       15.95       22.35      1.12 o
  -3   2  23       11.78       12.71      1.10 o
  -2   2  23        1.47        2.39      0.73 o
  -1   2  23        1.22        1.07      0.74 o
   0   2  23        7.62        9.47      1.17 o
   1   2  23       13.57       13.76      0.65 o
   2   2  23       14.50       17.48      0.77 o
   3   2  23        3.22        3.33      0.70 o
   4   2  23        2.95        3.38      0.71 o
  -4   3  23        0.24        0.15      0.50 o
  -3   3  23        0.32        1.20      1.20 o
  -2   3  23        1.04        0.91      0.79 o
  -1   3  23        0.46        0.99      0.58 o
   0   3  23        1.71        1.31      0.72 o
   1   3  23        0.03       -0.07      0.54 o
   2   3  23        5.37        8.57      0.71 o
   3   3  23        1.38        1.75      0.76 o
  -3   4  23        8.59        9.86      0.73 o
  -2   4  23        9.13       10.89      0.82 o
  -1   4  23       12.21       16.29      1.63 o
   0   4  23        2.38        5.30      0.60 o
   1   4  23       11.31       17.23      0.94 o
   2   4  23       39.01       49.51      0.91 o
  -5   0  24       11.19       13.82      0.73 o
  -4   0  24       27.30       32.25      1.10 o
  -3   0  24       33.27       40.16      1.21 o
  -2   0  24       76.89       83.80      1.38 o
  -1   0  24       12.51       17.13      1.05 o
   0   0  24       36.59       39.91      1.29 o
   1   0  24       45.22       53.43      1.30 o
   2   0  24        2.88        5.71      0.70 o
   3   0  24      386.83      533.87     12.17 o
  -5   1  24        2.30        2.41      0.75 o
  -4   1  24       12.24       12.70      2.00 o
  -3   1  24        2.06        4.11      0.70 o
  -2   1  24        2.38        1.69      0.69 o
  -1   1  24        9.02        9.30      0.73 o
   0   1  24        5.37        4.65      0.77 o
   1   1  24        2.91        4.18      0.74 o
   2   1  24        0.84        1.99      0.55 o
   3   1  24       21.54       29.85      0.77 o
  -4   2  24        0.17        0.60      0.54 o
  -3   2  24       31.51       39.67      2.69 o
  -2   2  24       21.21       22.74      1.00 o
  -1   2  24       63.53       65.32      2.19 o
   0   2  24      103.60      119.72      1.22 o
   1   2  24       11.55       16.08      0.69 o
   2   2  24       11.19       14.93      1.03 o
   3   2  24       37.67       47.98      0.95 o
  -3   3  24       22.21       21.39      3.21 o
  -2   3  24        1.07        1.88      0.76 o
  -1   3  24        1.74        1.76      0.77 o
   0   3  24       14.41       19.58      0.78 o
   1   3  24       33.77       37.81      0.86 o
   2   3  24        0.11       -0.43      0.66 o
  -2   4  24      118.44      145.74      0.99 o
  -1   4  24        2.80        5.77      0.67 o
  -4   1  25        1.73        2.42      0.75 o
  -3   1  25        4.53        6.60      0.68 o
  -2   1  25        2.52        1.56      0.62 o
  -1   1  25        1.39        1.19      0.67 o
   0   1  25       14.08       15.41      0.74 o
   1   1  25        0.32        0.50      0.64 o
   2   1  25       35.29       47.18      0.74 o
   3   1  25        0.00        0.58      0.63 o
  -3   2  25        9.03       12.08      1.16 o
  -2   2  25        4.43        5.90      0.56 o
  -1   2  25        7.08        7.82      0.61 o
   0   2  25        3.72        5.00      0.59 o
   1   2  25        5.49        6.99      0.89 o
   2   2  25        4.50        5.93      0.77 o
  -2   3  25        2.18        0.56      0.65 o
  -1   3  25        0.02       -0.66      0.66 o
   0   3  25        5.52        3.97      0.64 o
  -3   0  26       23.85       31.39      0.86 o
  -2   0  26        3.93        5.57      0.85 o
  -1   0  26        1.58       -0.09      0.89 o
   0   0  26       50.41       60.30      1.11 o
   1   0  26       72.67      104.82      1.17 o
   2   0  26       58.66      113.49      0.99 o
  -3   1  26       11.12       13.01      0.73 o
  -2   1  26        7.31        8.83      0.58 o
  -1   1  26        6.65        6.22      1.11 o
   0   1  26       19.78       24.21      2.25 o
   1   1  26       53.11       78.98      1.19 o
   2   1  26       33.51       46.62      0.77 o
  -2   2  26       11.80       14.95      0.66 o
  -1   2  26        2.94        5.48      0.45 o
   0   2  26        4.45        4.93      0.68 o
   1   2  26        1.50        1.69      0.60 o
  -1   1  27        1.92        3.24      0.60 o
   0   1  27        6.04        9.37      0.61 o
 
